# Supplementary material for: Genetic Diversity and Spatial Distribution of Yersinia pestis by Core Genome-Based Multilocus Sequence Typing Analysis
Source: Microorganisms. 2026 Apr 16;14(4):898. doi: 10.3390/microorganisms14040898 (PMC13118440; doi:10.3390/microorganisms14040898)
Supplement: Supplementary file 1 [file microorganisms-14-00898-s001.zip]

Archive with 3 entries (3 files):
- Supplementary_Figure_S1.JPG
- Supplementary_Table_S1.xlsx
- Supplementary_Table_S2_final.xlsx
