# Supplementary material for: Genetic Diversity and Spatial Distribution of Yersinia pestis by Core Genome-Based Multilocus Sequence Typing Analysis
Source: Microorganisms. 2026 Apr 16;14(4):898. doi: 10.3390/microorganisms14040898 (PMC13118440; doi:10.3390/microorganisms14040898)
Supplement: Supplementary file 1 [file microorganisms-14-00898-s001.zip › Supplementary_Table_S1.xlsx]

## Sheet: Yp_cgMLST
Table S1. The cgMLST loci.
Target	Gene	Product	Start	Length [bp]	Orientation
YPO_RS01005	mioC	FMN-binding protein MioC	270	441	reverse
YPO_RS01010	asnC	transcriptional regulator AsnC	803	462	reverse
YPO_RS01015	asnA	aspartate--ammonia ligase	1434	993	forward
YPO_RS01020	viaA	ATPase RavA stimulator ViaA	2525	1467	reverse
YPO_RS01030	kup	low affinity potassium transporter Kup	5822	1869	forward
YPO_RS01035	rbsD	D-ribose pyranase	7895	420	forward
YPO_RS01040	rbsK	ribokinase	8365	927	forward
YPO_RS01050		hypothetical protein	9344	171	forward
YPO_RS01055	mdtD	multidrug transporter subunit MdtD	9511	1425	reverse
YPO_RS01060		FadR family transcriptional regulator	11015	690	reverse
YPO_RS01095	mobB	molybdopterin-guanine dinucleotide biosynthesis protein MobB	19171	531	reverse
YPO_RS01100	mobA	molybdenum cofactor guanylyltransferase MobA	19701	588	reverse
YPO_RS01105		YihD family protein	20442	270	forward
YPO_RS01110		serine/threonine protein kinase	20791	987	forward
YPO_RS01115	dsbA	thiol:disulfide interchange protein DsbA	21805	624	forward
YPO_RS01120	polA	DNA polymerase I	22920	2799	forward
YPO_RS01130	yihA	ribosome biogenesis GTP-binding protein YihA/YsxC	26837	651	reverse
YPO_RS01135	yihI	Der GTPase-activating protein YihI	28232	567	forward
YPO_RS01140	hemN	oxygen-independent coproporphyrinogen III oxidase	28981	1374	forward
YPO_RS01145	glnG	nitrogen regulation protein NR(I)	30408	1413	reverse
YPO_RS01150	glnL	nitrogen regulation protein NR(II)	31828	1050	reverse
YPO_RS01155	glnA	glutamate--ammonia ligase	33130	1410	reverse
YPO_RS01160	typA	ribosome-dependent GTPase TypA	35101	1824	forward
YPO_RS01165	yihX	glucose-1-phosphatase	37246	591	forward
YPO_RS01170		virulence factor BrkB family protein	37933	885	forward
YPO_RS01175	dtd	D-aminoacyl-tRNA deacylase	38824	438	forward
YPO_RS01190	fabY	fatty acid biosynthesis protein FabY	41406	924	forward
YPO_RS01195		hypothetical protein	42464	1710	reverse
YPO_RS01200		uracil-xanthine permease family protein	44321	1386	reverse
YPO_RS01205	gltS	sodium/glutamate symporter	45944	1215	forward
YPO_RS01210		gluconate 5-dehydrogenase	47240	93	reverse
YPO_RS01215	recG	ATP-dependent DNA helicase RecG	47524	2082	reverse
YPO_RS01220	trmH	tRNA (guanosine(18)-2'-O)-methyltransferase TrmH	49606	693	reverse
YPO_RS01225	spoT	bifunctional GTP diphosphokinase/guanosine-3',5'-bis pyrophosphate 3'-pyrophosphohydrolase	50304	2109	reverse
YPO_RS01230	rpoZ	DNA-directed RNA polymerase subunit omega	52432	276	reverse
YPO_RS01235	gmk	guanylate kinase	52762	624	reverse
YPO_RS01240	ligB	NAD-dependent DNA ligase LigB	53786	1704	forward
YPO_RS01245		trimeric intracellular cation channel family protein	55502	624	reverse
YPO_RS01250		YicC family protein	56528	864	reverse
YPO_RS01255	rph	ribonuclease PH	57518	717	forward
YPO_RS01260	pyrE	orotate phosphoribosyltransferase	58401	648	forward
YPO_RS01265	slmA	nucleoid occlusion factor SlmA	59183	597	reverse
YPO_RS01275	coaBC	bifunctional phosphopantothenoylcysteine decarboxylase/phosphopantothenate--cysteine ligase CoaBC	60337	1218	reverse
YPO_RS01280	radC	DNA repair protein RadC	61748	669	forward
YPO_RS01290	rpmB	50S ribosomal protein L28	62679	237	forward
YPO_RS01295	rpmG	50S ribosomal protein L33	62927	168	forward
YPO_RS01300	mutM	bifunctional DNA-formamidopyrimidine glycosylase/DNA-(apurinic or apyrimidinic site) lyase	63177	810	forward
YPO_RS01305	coaD	pantetheine-phosphate adenylyltransferase	63992	480	reverse
YPO_RS01310		glycosyltransferase family 2 protein	64468	783	reverse
YPO_RS01315	waaA	lipid IV(A) 3-deoxy-D-manno-octulosonic acid transferase	65251	1275	reverse
YPO_RS01320	rfaC	lipopolysaccharide heptosyltransferase RfaC	66948	966	reverse
YPO_RS01325	rfaF	ADP-heptose--LPS heptosyltransferase RfaF	67913	1065	reverse
YPO_RS01330	rfaD	ADP-glyceromanno-heptose 6-epimerase	69008	933	reverse
YPO_RS01335		glycine C-acetyltransferase	70186	1212	forward
YPO_RS01340	tdh	L-threonine 3-dehydrogenase	71407	1026	forward
YPO_RS01350	envC	murein hydrolase activator EnvC	73528	1371	reverse
YPO_RS01355	gpmM	2,3-bisphosphoglycerate-independent phosphoglycerate mutase	74908	1548	reverse
YPO_RS01360		rhodanese-like domain-containing protein	76852	435	forward
YPO_RS01365	grxC	glutaredoxin 3	77405	249	forward
YPO_RS01370	secB	protein-export chaperone SecB	77741	477	forward
YPO_RS01375	gpsA	NAD(P)H-dependent glycerol-3-phosphate dehydrogenase	78217	1020	forward
YPO_RS01380	cysE	serine O-acetyltransferase	79502	822	forward
YPO_RS01385	trmL	tRNA (uridine(34)/cytosine(34)/5- carboxymethylaminomethyluridine(34)-2'-O)- methyltransferase TrmL	80446	489	reverse
YPO_RS01390	ada	bifunctional DNA-binding transcriptional regulator/O6-methylguanine-DNA methyltransferase Ada	81123	1065	forward
YPO_RS01395	cpxA	envelope stress sensor histidine kinase CpxA	82236	1377	reverse
YPO_RS01400	cpxR	envelope stress response regulator transcription factor CpxR	83609	699	reverse
YPO_RS01405	cpxP	cell-envelope stress modulator CpxP	84481	489	forward
YPO_RS21940		hypothetical protein	85426	177	forward
YPO_RS01425	fieF	CDF family cation-efflux transporter FieF	87168	903	forward
YPO_RS01430	pfkA	6-phosphofructokinase	88288	984	forward
YPO_RS01435		sulfate ABC transporter substrate-binding protein	89492	990	forward
YPO_RS01440		molybdate ABC transporter substrate-binding protein	90731	777	reverse
YPO_RS01445		anion permease	91625	1428	reverse
YPO_RS01455		PIG-L family deacetylase	93828	738	reverse
YPO_RS01460		LysR family transcriptional regulator	94702	1236	forward
YPO_RS01465	tpiA	triose-phosphate isomerase	96169	768	reverse
YPO_RS01470		DUF1454 family protein	97065	636	reverse
YPO_RS01475		DUF805 domain-containing protein	97848	435	forward
YPO_RS01480	fpr	ferredoxin--NADP(+) reductase	98623	747	reverse
YPO_RS01495		aquaporin family protein	101531	849	reverse
YPO_RS01500	zapB	septal ring assembly protein ZapB	103007	240	forward
YPO_RS01530		HlyD family secretion protein	108357	1293	reverse
YPO_RS01535		hypothetical protein	109862	240	forward
YPO_RS01540		DUF4232 domain-containing protein	110731	585	forward
YPO_RS01545	rraA	ribonuclease E activity regulator RraA	111432	486	reverse
YPO_RS01550		1,4-dihydroxy-2-naphthoate polyprenyltransferase	112059	918	reverse
YPO_RS01555	hslU	HslU--HslV peptidase ATPase subunit	113212	1332	reverse
YPO_RS01560	hslV	ATP-dependent protease subunit HslV	114614	525	reverse
YPO_RS01565	ftsN	cell division protein FtsN	115238	846	reverse
YPO_RS01570	cytR	DNA-binding transcriptional regulator CytR	116149	1029	reverse
YPO_RS21950		hypothetical protein	117300	144	reverse
YPO_RS01575	priA	primosomal protein N'	117530	2199	reverse
YPO_RS01580	rpmE	50S ribosomal protein L31	119971	216	forward
YPO_RS01585		inner membrane protein YiaA	120747	456	reverse
YPO_RS01590	metJ	met regulon transcriptional regulator MetJ	121551	318	reverse
YPO_RS01600		bifunctional aspartate kinase/homoserine dehydrogenase II	123408	2436	forward
YPO_RS01605	metF	methylenetetrahydrofolate reductase	126076	885	forward
YPO_RS01615		DeoR/GlpR family transcriptional regulator	128685	759	reverse
YPO_RS01620	glpG	rhomboid family intramembrane serine protease GlpG	129478	837	reverse
YPO_RS01625	glpE	thiosulfate sulfurtransferase GlpE	130332	330	reverse
YPO_RS01645	malQ	4-alpha-glucanotransferase	136482	2097	forward
YPO_RS01650	nfuA	Fe-S biogenesis protein NfuA	138907	576	reverse
YPO_RS01655	gntX	DNA utilization protein GntX	139542	702	reverse
YPO_RS01660	bioH	pimeloyl-ACP methyl ester esterase BioH	140330	777	forward
YPO_RS01665		DUF1471 domain-containing protein	141276	270	forward
YPO_RS01670		FeoC-like transcriptional regulator	141683	258	reverse
YPO_RS01675	feoB	Fe(2+) transporter permease subunit FeoB	141976	2316	reverse
YPO_RS01680	feoA	ferrous iron transporter A	144383	228	reverse
YPO_RS01685		RNA-binding transcriptional accessory protein	145134	2376	reverse
YPO_RS01690	greB	transcription elongation factor GreB	148043	516	forward
YPO_RS01695	ompR	two-component system response regulator OmpR	148694	720	forward
YPO_RS01700	envZ	two-component system sensor histidine kinase EnvZ	149410	1353	forward
YPO_RS01705	pckA	phosphoenolpyruvate carboxykinase (ATP)	150897	1620	reverse
YPO_RS01710	hslO	Hsp33 family molecular chaperone HslO	152713	882	reverse
YPO_RS01715	hslR	ribosome-associated heat shock protein Hsp15	153757	408	reverse
YPO_RS01720	yrfG	GMP/IMP nucleotidase	154193	681	reverse
YPO_RS01725		intracellular growth attenuator family protein	155017	2148	reverse
YPO_RS01730	nudE	ADP compounds hydrolase NudE	157751	546	forward
YPO_RS01735	mrcA	peptidoglycan glycosyltransferase/peptidoglycan DD-transpeptidase MrcA	158432	2556	reverse
YPO_RS01740		pilus assembly protein PilM	161107	897	forward
YPO_RS01745		PilN domain-containing protein	162003	606	forward
YPO_RS01755		DNA utilization family protein	163217	360	forward
YPO_RS01760	hofQ	DNA uptake porin HofQ	163901	1227	forward
YPO_RS01765	aroK	shikimate kinase AroK	165476	522	forward
YPO_RS01770	aroB	3-dehydroquinate synthase	166054	1089	forward
YPO_RS01775		SPOR domain-containing protein	167396	990	forward
YPO_RS01780	dam	adenine-specific DNA-methyltransferase	168469	816	forward
YPO_RS01790		phosphoglycolate phosphatase	170257	699	forward
YPO_RS01795	trpS	tryptophan--tRNA ligase	170957	1041	forward
YPO_RS01800	cysG	siroheme synthase CysG	172152	1413	reverse
YPO_RS01805	nirC	nitrite transporter NirC	173652	807	reverse
YPO_RS01810	nirD	nitrite reductase small subunit NirD	174661	327	reverse
YPO_RS01815	nirB	nitrite reductase large subunit NirB	174984	2547	reverse
YPO_RS01820		cytosine deaminase	177852	1299	forward
YPO_RS01830		TonB-dependent copper receptor	180905	2061	forward
YPO_RS01835		LacI family transcriptional regulator	183066	987	reverse
YPO_RS01840		6-phospho-beta-glucosidase	184301	1314	reverse
YPO_RS01845	ppiA	peptidylprolyl isomerase A	186130	570	forward
YPO_RS01855		aminodeoxychorismate synthase component II	188809	576	forward
YPO_RS01880		YccS/YhfK family putative transporter	192919	2121	reverse
YPO_RS01885	crp	cAMP-activated global transcriptional regulator CRP	195125	633	reverse
YPO_RS01890		OsmC family protein	196093	408	forward
YPO_RS01895		DUF1240 domain-containing protein	196572	432	forward
YPO_RS01900		phosphoribulokinase	197181	870	reverse
YPO_RS01905		YheU family protein	198199	237	reverse
YPO_RS01910		hydrolase	198432	981	reverse
YPO_RS01915		LysE family translocator	199514	603	forward
YPO_RS01920	tauA	taurine ABC transporter substrate-binding protein	200319	1062	forward
YPO_RS01925	tauB	taurine ABC transporter ATP-binding subunit	201389	768	forward
YPO_RS01930	tauC	taurine ABC transporter permease TauC	202153	855	forward
YPO_RS01935	tauD	taurine dioxygenase	203004	849	forward
YPO_RS01945		glycosyltransferase	204938	990	reverse
YPO_RS01955	kefG	glutathione-regulated potassium-efflux system ancillary protein KefG	208231	549	forward
YPO_RS01960	kefB	glutathione-regulated potassium-efflux system protein KefB	208783	1809	forward
YPO_RS01965		YheV family putative metal-binding protein	210607	222	forward
YPO_RS01970	slyD	peptidylprolyl isomerase	210923	588	forward
YPO_RS01975		SlyX family protein	211731	219	reverse
YPO_RS01980	fkpA	FKBP-type peptidyl-prolyl cis-trans isomerase	212264	801	forward
YPO_RS01985		transcriptional regulator	213318	723	forward
YPO_RS01990	tusD	sulfurtransferase complex subunit TusD	214040	396	forward
YPO_RS01995	tusC	sulfurtransferase complex subunit TusC	214435	366	forward
YPO_RS02000	tusB	sulfurtransferase complex subunit TusB	214820	288	forward
YPO_RS02005	rpsL	30S ribosomal protein S12	215245	375	forward
YPO_RS02010	rpsG	30S ribosomal protein S7	215716	471	forward
YPO_RS02015	fusA	elongation factor G	216280	2109	forward
YPO_RS02020	tuf	elongation factor Tu	218461	1185	forward
YPO_RS02030	bfd	bacterioferritin-associated ferredoxin	220494	195	forward
YPO_RS02035	bfr	bacterioferritin	220767	474	forward
YPO_RS02040	rpsJ	30S ribosomal protein S10	221654	312	forward
YPO_RS02045	rplC	50S ribosomal protein L3	221998	630	forward
YPO_RS02050	rplD	50S ribosomal protein L4	222644	606	forward
YPO_RS02055	rplW	50S ribosomal protein L23	223246	303	forward
YPO_RS02060	rplB	50S ribosomal protein L2	223565	825	forward
YPO_RS02065	rpsS	30S ribosomal protein S19	224404	279	forward
YPO_RS02070	rplV	50S ribosomal protein L22	224697	333	forward
YPO_RS02075	rpsC	30S ribosomal protein S3	225047	699	forward
YPO_RS02080	rplP	50S ribosomal protein L16	225758	411	forward
YPO_RS02085	rpmC	50S ribosomal protein L29	226168	192	forward
YPO_RS02090	rpsQ	30S ribosomal protein S17	226359	255	forward
YPO_RS02095	rplN	50S ribosomal protein L14	226794	372	forward
YPO_RS02100	rplX	50S ribosomal protein L24	227176	315	forward
YPO_RS02105	rplE	50S ribosomal protein L5	227505	540	forward
YPO_RS02110	rpsN	30S ribosomal protein S14	228058	306	forward
YPO_RS02115	rpsH	30S ribosomal protein S8	228397	393	forward
YPO_RS02120	rplF	50S ribosomal protein L6	228804	534	forward
YPO_RS02125	rplR	50S ribosomal protein L18	229347	354	forward
YPO_RS02130	rpsE	30S ribosomal protein S5	229715	504	forward
YPO_RS02135	rpmD	50S ribosomal protein L30	230221	180	forward
YPO_RS02140	rplO	50S ribosomal protein L15	230404	435	forward
YPO_RS02145	secY	preprotein translocase subunit SecY	230846	1332	forward
YPO_RS02150	rpmJ	50S ribosomal protein L36	232211	117	forward
YPO_RS02155	rpsM	30S ribosomal protein S13	232475	357	forward
YPO_RS02160	rpsK	30S ribosomal protein S11	232848	390	forward
YPO_RS02165	rpsD	30S ribosomal protein S4	233268	621	forward
YPO_RS02170	rpoA	DNA-directed RNA polymerase subunit alpha	233914	990	forward
YPO_RS02175	rplQ	50S ribosomal protein L17	234944	390	forward
YPO_RS02180	zntR	Zn(2+)-responsive transcriptional regulator	235780	426	forward
YPO_RS02185		alternative ribosome-rescue factor A	236293	201	forward
YPO_RS02190	mscL	large-conductance mechanosensitive channel protein MscL	236603	414	reverse
YPO_RS02195	trkA	Trk system potassium transporter TrkA	237155	1377	reverse
YPO_RS02200	rsmB	16S rRNA (cytosine(967)-C(5))-methyltransferase RsmB	238587	1290	reverse
YPO_RS02205	fmt	methionyl-tRNA formyltransferase	239970	948	reverse
YPO_RS02210	def	peptide deformylase	240942	513	reverse
YPO_RS02215	dprA	DNA-protecting protein DprA	241589	1122	forward
YPO_RS02225		topoisomerase DNA-binding C4 zinc finger domain-containing protein	243196	540	forward
YPO_RS02230	tsaC	L-threonylcarbamoyladenylate synthase type 1 TsaC	243737	573	forward
YPO_RS02235	aroE	shikimate dehydrogenase	244318	822	forward
YPO_RS02240		gamma carbonic anhydrase family protein	245194	486	reverse
YPO_RS02255		alpha/beta fold hydrolase	247651	987	forward
YPO_RS02260	actP	cation/acetate symporter ActP	248711	1656	reverse
YPO_RS02265		DUF485 domain-containing protein	250363	312	reverse
YPO_RS02270	acs	acetate--CoA ligase	250731	1959	reverse
YPO_RS02275	gltP	glutamate/aspartate:proton symporter GltP	253544	1317	forward
YPO_RS02280		two component system response regulator	255038	633	reverse
YPO_RS02285		two component system sensor kinase	255683	2820	reverse
YPO_RS02290		EscC/YscC/HrcC family type III secretion system outer membrane ring protein	258746	1500	forward
YPO_RS02295	sctD	type III secretion system inner membrane ring subunit SctD	260247	1215	forward
YPO_RS02300		EscE/YscE/SsaE family type III secretion system needle protein co-chaperone	261480	222	forward
YPO_RS02310	sctF	type III secretion system needle filament subunit SctF	262505	216	forward
YPO_RS02315		EscG/YscG/SsaH family type III secretion system needle protein co-chaperone	262717	249	forward
YPO_RS02320	sctI	type III secretion system inner rod subunit SctI	263063	252	forward
YPO_RS02325	ssaJ	EscJ/YscJ/HrcJ family type III secretion inner membrane ring protein SsaJ	263311	732	forward
YPO_RS02330		hypothetical protein	264217	594	forward
YPO_RS02340		EscV/YscV/HrcV family type III secretion system export apparatus protein	265447	2049	forward
YPO_RS02350		type III secretion protein	268816	402	forward
YPO_RS02360		YscQ/HrcQ family type III secretion apparatus protein	269574	963	forward
YPO_RS02365	sctR	type III secretion system export apparatus subunit SctR	270663	651	forward
YPO_RS02370		EscS/YscS/HrcS family type III secretion system export apparatus protein	271310	294	forward
YPO_RS02380		EscU/YscU/HrcU family type III secretion system export apparatus switch protein	272389	1068	forward
YPO_RS02385	yedE	selenium metabolism membrane protein YedE/FdhT	273839	1215	forward
YPO_RS02390	yedF	sulfurtransferase-like selenium metabolism protein YedF	275050	270	forward
YPO_RS02395		LysR family transcriptional regulator	275397	984	reverse
YPO_RS02400		amino acid permease	276550	1287	forward
YPO_RS02405	metC	cystathionine beta-lyase	277882	1182	forward
YPO_RS02415		iron ABC transporter permease	279997	1005	reverse
YPO_RS02420		hemin ABC transporter substrate-binding protein	280998	840	reverse
YPO_RS02425		hemin-degrading factor	281834	1038	reverse
YPO_RS02430		TonB-dependent hemoglobin/transferrin/lactoferrin family receptor	282990	2031	reverse
YPO_RS21965		hemin uptake protein HemP	285150	96	reverse
YPO_RS02440		SDR family oxidoreductase	285435	651	reverse
YPO_RS02445	hutX	heme utilization cystosolic carrier protein HutX	286119	510	reverse
YPO_RS02455		methylenetetrahydrofolate reductase	288315	801	reverse
YPO_RS02460		tellurium resistance protein TerW	289430	489	reverse
YPO_RS02465		citrate lyase subunit beta	290315	960	reverse
YPO_RS02470		cysteine protease StiP family protein	291274	1080	reverse
YPO_RS02480		phosphoribosyltransferase domain-containing protein	293151	1137	reverse
YPO_RS02485		ATP-grasp domain-containing protein	294299	1062	reverse
YPO_RS02490		tellurium resistance TerZ family protein	295636	594	forward
YPO_RS02495		TerD family protein	296229	1185	forward
YPO_RS02500		tellurite resistance TerB family protein	297446	456	forward
YPO_RS02505		TerC/Alx family metal homeostasis membrane protein	297923	1038	forward
YPO_RS02510		TerD family protein	299024	579	forward
YPO_RS02515		TerD family protein	299786	576	forward
YPO_RS02525		DUF1120 domain-containing protein	301785	639	forward
YPO_RS02530		fimbrial biogenesis outer membrane usher protein	302674	2379	forward
YPO_RS02535		fimbria/pilus chaperone family protein	305124	744	forward
YPO_RS02540		hypothetical protein	305878	255	forward
YPO_RS02550		hypothetical protein	307325	1320	forward
YPO_RS02555		FAD-binding protein	309653	2058	forward
YPO_RS02565	ubiC	chorismate lyase	316695	525	forward
YPO_RS02570	ubiA	4-hydroxybenzoate octaprenyltransferase	317385	867	forward
YPO_RS02575	plsB	glycerol-3-phosphate 1-O-acyltransferase PlsB	318432	2478	reverse
YPO_RS02580		diacylglycerol kinase	321037	372	forward
YPO_RS02585	lexA	transcriptional repressor LexA	321533	609	forward
YPO_RS02590	zur	zinc uptake transcriptional repressor Zur	322301	510	reverse
YPO_RS02595	dusA	tRNA dihydrouridine(20/20a) synthase DusA	323065	1038	forward
YPO_RS02600	pspG	envelope stress response protein PspG	324618	219	forward
YPO_RS02605		quinone oxidoreductase	325181	984	reverse
YPO_RS02610	dnaB	replicative DNA helicase	326496	1407	forward
YPO_RS02615	alr	alanine racemase	327999	1080	forward
YPO_RS02620		aspartate/tyrosine/aromatic aminotransferase	329264	1194	forward
YPO_RS02630	uvrA	excinuclease ABC subunit UvrA	331436	2844	reverse
YPO_RS02635	ssb1	single-stranded DNA-binding protein SSB1	334737	549	forward
YPO_RS02640	rhaM	L-rhamnose mutarotase	335532	315	reverse
YPO_RS02650	rhaD	rhamnulose-1-phosphate aldolase	337075	825	reverse
YPO_RS02655		L-rhamnose isomerase	337912	1257	reverse
YPO_RS02660	rhaB	rhamnulokinase	339165	1458	reverse
YPO_RS02665		hypothetical protein	340621	207	forward
YPO_RS02670	rhaS	HTH-type transcriptional activator RhaS	341049	822	forward
YPO_RS02675	rhaR	HTH-type transcriptional activator RhaR	342003	873	forward
YPO_RS02680	rhaT	L-rhamnose/proton symporter RhaT	343024	1035	reverse
YPO_RS02690		subtilase family AB5 toxin binding subunit	344914	426	reverse
YPO_RS02695		M60 family metallopeptidase	345766	2556	forward
YPO_RS02705		transcriptional regulator	348975	576	reverse
YPO_RS21970		hypothetical protein	349582	186	forward
YPO_RS02710	aegA	formate-dependent uric acid utilization protein AegA	349970	2016	forward
YPO_RS02715		4Fe-4S binding protein	352008	558	forward
YPO_RS02720	fdhF	formate dehydrogenase subunit alpha	352588	2148	forward
YPO_RS02725		protein-disulfide reductase DsbD	354797	1788	reverse
YPO_RS02735		anaerobic C4-dicarboxylate transporter	357104	1302	reverse
YPO_RS02740	aspA	aspartate ammonia-lyase	358525	1437	reverse
YPO_RS02745	fxsA	membrane protein FxsA	360409	579	forward
YPO_RS02750		co-chaperone GroES	361242	294	forward
YPO_RS02760		DUF4156 domain-containing protein	363852	399	forward
YPO_RS02765	epmB	EF-P beta-lysylation protein EpmB	364535	1029	reverse
YPO_RS02770	efp	elongation factor P	365599	567	forward
YPO_RS02775	sugE	quaternary ammonium compound efflux SMR transporter SugE	366412	315	forward
YPO_RS02785	frdD	fumarate reductase subunit FrdD	367601	357	reverse
YPO_RS02790	frdC	fumarate reductase subunit FrdC	367974	393	reverse
YPO_RS02800	frdA	fumarate reductase (quinol) flavoprotein subunit	369110	1824	reverse
YPO_RS02805		hypothetical protein	371040	192	forward
YPO_RS02810	epmA	elongation factor P--(R)-beta-lysine ligase	371391	978	forward
YPO_RS02815	mscM	miniconductance mechanosensitive channel MscM	372489	3342	reverse
YPO_RS02820	asd	archaetidylserine decarboxylase	375872	882	reverse
YPO_RS02825	rsgA	small ribosomal subunit biogenesis GTPase RsgA	377078	1053	reverse
YPO_RS02830	orn	oligoribonuclease	378330	546	forward
YPO_RS02840	queG	tRNA epoxyqueuosine(34) reductase QueG	379820	1236	reverse
YPO_RS02845	nnr	bifunctional ADP-dependent NAD(P)H-hydrate dehydratase/NAD(P)H-hydrate epimerase	381054	1515	forward
YPO_RS02850	tsaE	tRNA (adenosine(37)-N6)-threonylcarbamoyltransferase complex ATPase subunit type 1 TsaE	382579	471	forward
YPO_RS02855	amiB	N-acetylmuramoyl-L-alanine amidase AmiB	383057	1914	forward
YPO_RS02860	mutL	DNA mismatch repair endonuclease MutL	384986	1908	forward
YPO_RS02870	hfq	RNA chaperone Hfq	387943	306	forward
YPO_RS02875	hflX	GTPase HflX	388347	1287	forward
YPO_RS02880	hflK	FtsH protease activity modulator HflK	389874	1260	forward
YPO_RS02885	hflC	protease modulator HflC	391137	1005	forward
YPO_RS02890		DUF2065 domain-containing protein	392313	201	forward
YPO_RS02895		adenylosuccinate synthase	392613	1299	forward
YPO_RS02900	nsrR	nitric oxide-sensing transcriptional repressor NsrR	394280	426	forward
YPO_RS02905	rnr	ribonuclease R	394946	2535	forward
YPO_RS02910	rlmB	23S rRNA (guanosine(2251)-2'-O)-methyltransferase RlmB	397599	741	forward
YPO_RS02915		isovaleryl-CoA dehydrogenase	398759	1632	forward
YPO_RS02920	bsmA	biofilm peroxide resistance protein BsmA	400462	312	reverse
YPO_RS02940		McrB family protein	403048	2064	forward
YPO_RS02945		McrC family protein	405108	1317	forward
YPO_RS02955		site-specific DNA-methyltransferase	407448	1326	forward
YPO_RS02965		hypothetical protein	409517	1374	forward
YPO_RS02970		type VI secretion system baseplate subunit TssG	411234	288	reverse
YPO_RS02975		hypothetical protein	411723	198	reverse
YPO_RS02980		ATP-binding protein	412138	1413	forward
YPO_RS02985		DUF2220 family protein	413547	1155	forward
YPO_RS02990		M48 family metallopeptidase	414847	1047	reverse
YPO_RS02995		YjgN family protein	415904	1197	reverse
YPO_RS03000		hypothetical protein	417806	537	forward
YPO_RS03005		AraC family transcriptional regulator	418344	876	forward
YPO_RS03015		PTS fructose-like transporter subunit IIB	419649	321	reverse
YPO_RS03020		PTS fructose transporter subunit EIIC	420310	1083	reverse
YPO_RS03030		DUF2501 domain-containing protein	424377	492	reverse
YPO_RS03035	lsrG	(4S)-4-hydroxy-5-phosphonooxypentane-2,3-dione isomerase	425169	291	reverse
YPO_RS03040	lsrF	3-hydroxy-5-phosphonooxypentane-2,4-dione thiolase	425523	876	reverse
YPO_RS03045	lsrB	autoinducer 2 ABC transporter substrate-binding protein LsrB	426454	1020	reverse
YPO_RS03050	lsrD	autoinducer 2 ABC transporter permease LsrD	427539	1002	reverse
YPO_RS03060	lsrA	autoinducer 2 ABC transporter ATP-binding protein LsrA	429586	1584	reverse
YPO_RS03065		hypothetical protein	431279	207	reverse
YPO_RS03075	lsrK	autoinducer-2 kinase	432672	1593	forward
YPO_RS03080	rfaQ	putative lipopolysaccharide heptosyltransferase III	434610	1164	forward
YPO_RS03085		O-antigen ligase family protein	435821	1233	forward
YPO_RS03090		LapA family protein	437863	234	forward
YPO_RS03095		efflux RND transporter periplasmic adaptor subunit	438148	1083	forward
YPO_RS03100		efflux RND transporter permease subunit	439230	3087	forward
YPO_RS03105		hypothetical protein	442677	297	reverse
YPO_RS03110		hypothetical protein	443156	339	reverse
YPO_RS03115		pectinesterase family protein	443812	1086	forward
YPO_RS03120		GGDEF domain-containing protein	445438	1173	reverse
YPO_RS03125		DUF1435 domain-containing protein	446859	333	forward
YPO_RS03135	rsmC	16S rRNA (guanine(1207)-N(2))-methyltransferase RsmC	447704	1044	reverse
YPO_RS03145	rimI	ribosomal protein S18-alanine N-acetyltransferase	449242	444	forward
YPO_RS03150	prfC	peptide chain release factor 3	449864	1590	forward
YPO_RS03155	osmY	molecular chaperone OsmY	451780	615	forward
YPO_RS03160		DUF1328 domain-containing protein	452561	162	forward
YPO_RS03165		patatin family protein	452796	1272	forward
YPO_RS03170		metal-dependent hydrolase	454104	789	forward
YPO_RS03175		NupC/NupG family nucleoside CNT transporter	455427	1272	forward
YPO_RS03180	deoC	deoxyribose-phosphate aldolase	457274	798	forward
YPO_RS03190	deoB	phosphopentomutase	459642	1224	forward
YPO_RS03195	deoD	purine-nucleoside phosphorylase	460990	720	forward
YPO_RS03200		YtjB family periplasmic protein	461821	702	reverse
YPO_RS03205	serB	phosphoserine phosphatase	462754	981	forward
YPO_RS03210	radA	DNA repair protein RadA	463822	1383	forward
YPO_RS03215	nadR	multifunctional transcriptional regulator/nicotinamide-nucleotide adenylyltransferase/ribosylnicotinamide kinase NadR	465363	1272	forward
YPO_RS03230		OmpA family protein	469913	507	reverse
YPO_RS03240		YfiR family protein	471723	624	reverse
YPO_RS03245		cation-transporting P-type ATPase	472721	2727	reverse
YPO_RS03250	sltY	murein transglycosylase	476017	1920	forward
YPO_RS03255	trpR	trp operon repressor	478172	393	forward
YPO_RS03260	yjjX	inosine/xanthosine triphosphatase	478561	543	reverse
YPO_RS03265	gpmB	2,3-diphosphoglycerate-dependent phosphoglycerate mutase GpmB	479197	648	forward
YPO_RS03270	robA	MDR efflux pump AcrAB transcriptional activator RobA	479841	867	reverse
YPO_RS03275	creA	protein CreA	480933	468	forward
YPO_RS03280	arcA	two-component system response regulator ArcA	481574	717	reverse
YPO_RS21975		hypothetical protein	482393	141	forward
YPO_RS03285	thrL	thr operon leader peptide	483207	69	forward
YPO_RS03290	thrA	bifunctional aspartate kinase/homoserine dehydrogenase I	483394	2460	forward
YPO_RS03295	thrB	homoserine kinase	485856	930	forward
YPO_RS03300	thrC	threonine synthase	486789	1290	forward
YPO_RS03305	yaaA	peroxide stress protein YaaA	488895	777	reverse
YPO_RS03310		hypothetical protein	489954	183	forward
YPO_RS03315	tal	transaldolase	490203	954	forward
YPO_RS03320	mog	molybdopterin adenylyltransferase	491444	588	forward
YPO_RS03325		MFS transporter	492159	1389	forward
YPO_RS03330		hypothetical protein	493617	2448	reverse
YPO_RS03335	satP	acetate uptake transporter	496353	612	reverse
YPO_RS03340	dnaK	molecular chaperone DnaK	497338	1911	forward
YPO_RS03345	dnaJ	molecular chaperone DnaJ	499360	1140	forward
YPO_RS03350	nhaA	Na+/H+ antiporter NhaA	500742	1185	forward
YPO_RS03355	nhaR	transcriptional activator NhaR	502056	900	forward
YPO_RS03360	rpsT	30S ribosomal protein S20	503086	264	reverse
YPO_RS03375	ribF	bifunctional riboflavin kinase/FAD synthetase	503764	939	forward
YPO_RS03380	ileS	isoleucine--tRNA ligase	504734	2817	forward
YPO_RS03385	lspA	signal peptidase II	507550	510	forward
YPO_RS03395	ispH	4-hydroxy-3-methylbut-2-enyl diphosphate reductase	508566	954	forward
YPO_RS03405	dapB	4-hydroxy-tetrahydrodipicolinate reductase	510812	822	forward
YPO_RS03410	carA	glutamine-hydrolyzing carbamoyl-phosphate synthase small subunit	512106	1176	forward
YPO_RS03415	carB	carbamoyl-phosphate synthase large subunit	513297	3234	forward
YPO_RS03420		LysE family translocator	516758	615	reverse
YPO_RS03425		threonine/serine exporter ThrE family protein	517696	801	forward
YPO_RS03430		threonine/serine exporter	518493	456	forward
YPO_RS03435	folA	type 3 dihydrofolate reductase	519098	483	forward
YPO_RS03445		DUF3757 domain-containing protein	520692	315	forward
YPO_RS03450		DUF3757 domain-containing protein	521133	465	forward
YPO_RS03455	apaH	bis(5'-nucleosyl)-tetraphosphatase (symmetrical) ApaH	521687	870	reverse
YPO_RS03460	apaG	Co2+/Mg2+ efflux protein ApaG	522573	378	reverse
YPO_RS03475	surA	peptidylprolyl isomerase SurA	524754	1305	reverse
YPO_RS03480	lptD	LPS assembly protein LptD	526126	2343	reverse
YPO_RS03485	djlA	co-chaperone DjlA	528653	834	forward
YPO_RS03490	rluA	bifunctional tRNA pseudouridine(32) synthase/23S rRNA pseudouridine(746) synthase RluA	529784	621	reverse
YPO_RS03495	rovC	hexameric transcriptional regulator RovC	531627	744	reverse
YPO_RS03500		ImpA family type VI secretion system protein	532700	1014	forward
YPO_RS03505	tssB	type VI secretion system contractile sheath small subunit	533724	561	forward
YPO_RS03515		Hcp family type VI secretion system effector	535958	519	forward
YPO_RS03520		type VI secretion system baseplate subunit TssE	536550	444	forward
YPO_RS03525	tssF	type VI secretion system baseplate subunit TssF	537026	1845	forward
YPO_RS03535	tssH	type VI secretion system ATPase TssH	539864	2589	forward
YPO_RS03545		DUF2169 domain-containing protein	544917	573	forward
YPO_RS03550		pentapeptide repeat-containing protein	545514	1623	forward
YPO_RS03555		pentapeptide repeat-containing protein	547162	1104	forward
YPO_RS03570	tssJ	type VI secretion system lipoprotein TssJ	549239	492	forward
YPO_RS03575	tssK	type VI secretion system baseplate subunit TssK	549850	1356	forward
YPO_RS03585	tssM	type VI secretion system membrane subunit TssM	552874	3441	forward
YPO_RS03590		DUF6277 family protein	556336	354	forward
YPO_RS03595	rapA	RNA polymerase-associated protein RapA	556945	2907	reverse
YPO_RS03600		DNA polymerase II	560312	2370	reverse
YPO_RS03605		DedA family protein	562877	768	forward
YPO_RS03615	thiP	thiamine/thiamine pyrophosphate ABC transporter permease ThiP	564410	1608	reverse
YPO_RS21985		hypothetical protein	567540	285	forward
YPO_RS03625	sgrR	HTH-type transcriptional regulator SgrR	567925	1662	reverse
YPO_RS03650	leuD	3-isopropylmalate dehydratase small subunit	573631	603	reverse
YPO_RS03655	leuC	3-isopropylmalate dehydratase large subunit	574248	1431	reverse
YPO_RS03660	leuB	3-isopropylmalate dehydrogenase	575680	1092	reverse
YPO_RS03665	leuA	2-isopropylmalate synthase	576774	1563	reverse
YPO_RS03675		hypothetical protein	579370	216	reverse
YPO_RS03680	leuO	transcriptional regulator LeuO	580263	957	forward
YPO_RS03685		long-chain fatty acid--CoA ligase	581751	1806	forward
YPO_RS03690	ilvI	acetolactate synthase 3 large subunit	584016	1728	forward
YPO_RS03695	ilvN	acetolactate synthase small subunit	585746	495	forward
YPO_RS03705	cra	catabolite repressor/activator	587402	1011	forward
YPO_RS03710		L-alanine exporter AlaE	588543	441	reverse
YPO_RS03720	mraZ	division/cell wall cluster transcriptional repressor MraZ	590085	459	forward
YPO_RS03725	rsmH	16S rRNA (cytosine(1402)-N(4))-methyltransferase RsmH	590546	963	forward
YPO_RS03730	ftsL	cell division protein FtsL	591505	318	forward
YPO_RS03735		peptidoglycan glycosyltransferase FtsI	591888	1764	forward
YPO_RS03745	murF	UDP-N-acetylmuramoyl-tripeptide--D-alanyl-D- alanine ligase	595122	1377	forward
YPO_RS03755	murD	UDP-N-acetylmuramoyl-L-alanine--D-glutamate ligase	597577	1317	forward
YPO_RS03760	ftsW	cell division protein FtsW	598893	1203	forward
YPO_RS03765	murG	undecaprenyldiphospho-muramoylpentapeptide beta-N-acetylglucosaminyltransferase	600092	1071	forward
YPO_RS03770	murC	UDP-N-acetylmuramate--L-alanine ligase	601300	1476	forward
YPO_RS03780	ftsQ	cell division protein FtsQ	603690	828	forward
YPO_RS03785	ftsA	cell division protein FtsA	604544	1257	forward
YPO_RS03795	lpxC	UDP-3-O-acyl-N-acetylglucosamine deacetylase	607124	921	forward
YPO_RS03800		DUF721 domain-containing protein	608211	525	reverse
YPO_RS03805	secM	secA translation cis-regulator SecM	608764	534	forward
YPO_RS03810	secA	preprotein translocase subunit SecA	609375	2715	forward
YPO_RS03815	mutT	8-oxo-dGTP diphosphatase MutT	612384	387	forward
YPO_RS03835		DoxX family protein	615112	396	reverse
YPO_RS03840		YqjK-like family protein	615811	285	reverse
YPO_RS03845		phage holin family protein	616092	396	reverse
YPO_RS03850		YqjD family protein	616490	306	reverse
YPO_RS03855		DUF1090 domain-containing protein	616950	381	reverse
YPO_RS03860	mzrA	EnvZ/OmpR regulon moderator MzrA	617556	390	reverse
YPO_RS03865		DedA family protein	617942	699	reverse
YPO_RS03870		hypothetical protein	618918	534	reverse
YPO_RS03875	exuR	transcriptional regulator ExuR	619700	795	reverse
YPO_RS03880		MFS transporter	620757	1302	reverse
YPO_RS03885	uxaC	glucuronate isomerase	622806	1410	forward
YPO_RS03890		tagaturonate reductase	624414	1452	forward
YPO_RS03895		altronate dehydratase family protein	625876	1491	forward
YPO_RS03900		YgjV family protein	627519	531	forward
YPO_RS03910	sstT	serine/threonine transporter SstT	628826	1257	reverse
YPO_RS03915		Gfo/Idh/MocA family oxidoreductase	630617	996	reverse
YPO_RS03920		M48 family metallopeptidase	631815	510	reverse
YPO_RS03930	rlmG	23S rRNA (guanine(1835)-N(2))-methyltransferase RlmG	636016	1188	forward
YPO_RS03935		NADPH-dependent 2,4-dienoyl-CoA reductase	637319	2022	reverse
YPO_RS03940		HdeD family acid-resistance protein	639553	570	reverse
YPO_RS03945		kinase	640513	1500	reverse
YPO_RS03950		protein phosphatase 2C domain-containing protein	642044	1734	reverse
YPO_RS21990		hypothetical protein	643777	132	reverse
YPO_RS03960		VWA domain-containing protein	644918	639	reverse
YPO_RS03965		tellurium resistance TerZ family protein	645558	642	reverse
YPO_RS03970		VWA domain-containing protein	646232	639	reverse
YPO_RS03975		ShlB/FhaC/HecB family hemolysin secretion/activation protein	647585	1689	forward
YPO_RS04020	yapF	autotransporter YapF	661724	2286	reverse
YPO_RS04025		transporter	664069	996	reverse
YPO_RS04030		membrane protein	665166	1380	reverse
YPO_RS04035		ABC transporter ATP-binding protein	666871	1116	forward
YPO_RS04040		hypothetical protein	668069	3354	forward
YPO_RS04045		LacI family transcriptional regulator	671531	987	forward
YPO_RS04050		extracellular solute-binding protein	672594	1245	forward
YPO_RS04055		sugar ABC transporter permease	673892	882	forward
YPO_RS04060		carbohydrate ABC transporter permease	674773	819	forward
YPO_RS04065		hypothetical protein	675588	516	forward
YPO_RS04070		glycoside hydrolase family 3 C-terminal domain-containing protein	676154	2184	forward
YPO_RS04075		TolC family protein	678401	1527	reverse
YPO_RS04080		FUSC family protein	679932	1902	reverse
YPO_RS04105		Na+/H+ antiporter NhaC family protein	685399	1452	forward
YPO_RS04110		SRPBCC family protein	686863	438	forward
YPO_RS04120		RidA family protein	688076	381	forward
YPO_RS04125		RidA family protein	688741	405	forward
YPO_RS04130		monooxygenase	689360	303	reverse
YPO_RS04135		DsbA family protein	689922	717	reverse
YPO_RS04140		LysR family transcriptional regulator	690800	933	forward
YPO_RS22010		hypothetical protein	692123	264	forward
YPO_RS22015		Fic family protein	692482	213	forward
YPO_RS04150		hypothetical protein	692691	159	reverse
YPO_RS04155		hypothetical protein	693405	231	forward
YPO_RS04175		YrhA family protein	697118	471	forward
YPO_RS04180		YrhA family protein	697615	456	forward
YPO_RS22025		hypothetical protein	698355	339	forward
YPO_RS04195	rpoD	RNA polymerase sigma factor RpoD	699211	1839	reverse
YPO_RS04200	dnaG	DNA primase	701207	1749	reverse
YPO_RS04205	rpsU	30S ribosomal protein S21	703091	216	reverse
YPO_RS04210	tsaD	tRNA (adenosine(37)-N6)-threonylcarbamoyltransferase complex transferase subunit TsaD	703712	1014	forward
YPO_RS04215	plsY	glycerol-3-phosphate 1-O-acyltransferase PlsY	704971	651	reverse
YPO_RS04220	folB	bifunctional dihydroneopterin aldolase/7,8-dihydroneopterin epimerase	705729	360	forward
YPO_RS04225	bacA	undecaprenyl-diphosphate phosphatase	706362	819	forward
YPO_RS04230		multifunctional CCA addition/repair protein	707416	1239	reverse
YPO_RS04235		TIGR04211 family SH3 domain-containing protein	708814	624	reverse
YPO_RS04240		inorganic triphosphatase	709741	1308	forward
YPO_RS04245	glnE	bifunctional [glutamate--ammonia ligase]-adenylyl-L-tyrosine phosphorylase/[glutamate--ammonia-ligase] adenylyltransferase	711219	2856	forward
YPO_RS04250	hldE	bifunctional D-glycero-beta-D-manno-heptose-7-phosphate kinase/D-glycero-beta-D-manno-heptose 1-phosphate adenylyltransferase HldE	714209	1431	forward
YPO_RS04255	yjeH	L-methionine/branched-chain amino acid transporter	715676	1251	forward
YPO_RS04260		accessory factor UbiK family protein	717251	282	reverse
YPO_RS04265	ribB	3,4-dihydroxy-2-butanone-4-phosphate synthase	718101	654	forward
YPO_RS04270	ygiD	4,5-DOPA dioxygenase extradiol	719213	783	forward
YPO_RS04275		glutathionylspermidine synthase family protein	720402	1161	reverse
YPO_RS04280		DUF1190 family protein	721572	684	reverse
YPO_RS04285	tolC	outer membrane channel protein TolC	722559	1398	reverse
YPO_RS04290	nudF	ADP-ribose diphosphatase	724352	633	forward
YPO_RS04295		DUF1249 family protein	725018	426	forward
YPO_RS04300	cpdA	3',5'-cyclic-AMP phosphodiesterase	725525	828	forward
YPO_RS04305	yqiA	esterase YqiA	726352	582	forward
YPO_RS04310	parE	DNA topoisomerase IV subunit B	727035	1896	forward
YPO_RS04315		LysR family transcriptional regulator	728934	912	forward
YPO_RS04320		NAD(P)H-dependent oxidoreductase	729903	585	reverse
YPO_RS04330	parC	DNA topoisomerase IV subunit A	730791	2274	forward
YPO_RS04335		1-acylglycerol-3-phosphate O-acyltransferase	733353	732	forward
YPO_RS04340	ftsP	cell division protein FtsP	734263	1425	forward
YPO_RS04350	dkgA	2,5-didehydrogluconate reductase DkgA	738361	834	reverse
YPO_RS04355		hypothetical protein	739341	210	forward
YPO_RS04360	yqhD	alcohol dehydrogenase	739613	1158	reverse
YPO_RS04365		AraC family transcriptional regulator	741168	894	forward
YPO_RS04370		DedA family protein	742153	663	reverse
YPO_RS04375	metC	cystathionine beta-lyase	743008	1212	reverse
YPO_RS04380	exbB	tol-pal system-associated acyl-CoA thioesterase	744698	1038	forward
YPO_RS04385	exbD	TonB system transport protein ExbD	745739	432	forward
YPO_RS04390		pilus assembly protein	746267	1557	reverse
YPO_RS04395		pseudopilin	747848	573	reverse
YPO_RS04410		type II secretion system F family protein	749628	834	reverse
YPO_RS04415		type II secretion system F family protein	750458	876	reverse
YPO_RS04420		CpaF family protein	751330	1287	reverse
YPO_RS04425		CpaE family protein	752628	1128	reverse
YPO_RS04430		hypothetical protein	753766	291	reverse
YPO_RS04435		secretion protein	754053	450	reverse
YPO_RS04440		pilus assembly protein N-terminal domain-containing protein	754517	855	reverse
YPO_RS04445		hypothetical protein	755368	867	reverse
YPO_RS04450		prepilin peptidase	756286	423	reverse
YPO_RS04465		fimbria/pilus outer membrane usher protein	758429	2481	forward
YPO_RS04470		fimbria/pilus periplasmic chaperone	760927	720	forward
YPO_RS04475		type 1 fimbrial protein	761671	1107	forward
YPO_RS04480	fepB	Fe2+-enterobactin ABC transporter substrate-binding protein	762989	1080	reverse
YPO_RS04485		hypothetical protein	764924	996	forward
YPO_RS04490		DUF2931 family protein	766011	570	reverse
YPO_RS04500	flhB	flagellar biosynthesis protein FlhB	768876	1134	reverse
YPO_RS04505		flagellar biosynthetic protein FliR	770009	774	reverse
YPO_RS04510	fliQ	flagellar biosynthesis protein FliQ	770789	273	reverse
YPO_RS04515	fliP	flagellar type III secretion system pore protein FliP	771063	771	reverse
YPO_RS04525		FliM/FliN family flagellar motor switch protein	772236	900	reverse
YPO_RS04530		sigma-54 dependent transcriptional regulator	773658	1029	forward
YPO_RS04535	fliE	flagellar hook-basal body complex protein FliE	774703	381	forward
YPO_RS04540	fliF	flagellar basal-body MS-ring/collar protein FliF	775093	1641	forward
YPO_RS04555	fliI	flagellar protein export ATPase FliI	778462	1341	forward
YPO_RS04565		flagellar export chaperone FlgN	780517	426	reverse
YPO_RS04570	flgM	flagellar biosynthesis anti-sigma factor FlgM	780949	267	reverse
YPO_RS04575	flgA	flagellar basal body P-ring formation chaperone FlgA	781444	849	reverse
YPO_RS04580	flgB	flagellar basal body rod protein FlgB	782350	447	forward
YPO_RS04585	flgC	flagellar basal body rod protein FlgC	782799	426	forward
YPO_RS04590	flgD	flagellar hook assembly protein FlgD	783227	657	forward
YPO_RS04595	flgE	flagellar hook protein FlgE	783938	1242	forward
YPO_RS04615	flgG	flagellar basal-body rod protein FlgG	786689	786	forward
YPO_RS04620	flgH	flagellar basal body L-ring protein FlgH	787509	666	forward
YPO_RS04625		flagellar basal body P-ring protein FlgI	788221	1143	forward
YPO_RS04630		rod-binding protein	789373	294	forward
YPO_RS04635	flgK	flagellar hook-associated protein FlgK	789779	1362	forward
YPO_RS04645		hypothetical protein	792104	1014	forward
YPO_RS04655		transcriptional regulator	793708	1047	reverse
YPO_RS04860		hypothetical protein	858879	252	reverse
YPO_RS04865	thyA	thymidylate synthase	859516	795	reverse
YPO_RS04870	lgt	prolipoprotein diacylglyceryl transferase	860317	873	reverse
YPO_RS04875	ptsP	phosphoenolpyruvate--protein phosphotransferase	861440	2247	reverse
YPO_RS04880	rppH	RNA pyrophosphohydrolase	863699	528	reverse
YPO_RS04885	mutH	DNA mismatch repair endonuclease MutH	864924	687	forward
YPO_RS04890		NADP(H)-dependent aldo-keto reductase	865945	1041	forward
YPO_RS04895		hypothetical protein	867362	252	reverse
YPO_RS04905	lplT	lysophospholipid transporter LplT	867954	1221	reverse
YPO_RS04910	aas	bifunctional acyl-ACP--phospholipid O-acyltransferase/long-chain-fatty-acid--ACP ligase	869171	2157	reverse
YPO_RS04920	galR	HTH-type transcriptional regulator GalR	874347	1023	forward
YPO_RS04925	lysA	diaminopimelate decarboxylase	875366	1263	reverse
YPO_RS04930		LysR family transcriptional regulator	876843	942	forward
YPO_RS04935		MFS transporter	877781	1161	reverse
YPO_RS04940		LysR family transcriptional regulator	879310	909	reverse
YPO_RS04945		MBL fold metallo-hydrolase	880325	888	forward
YPO_RS04955		methyl-accepting chemotaxis protein	881946	1692	reverse
YPO_RS04960		hypothetical protein	883792	402	reverse
YPO_RS04975		A24 family peptidase	885547	840	reverse
YPO_RS04980		hypothetical protein	886415	450	reverse
YPO_RS04985	gspL	type II secretion system protein GspL	886873	1191	reverse
YPO_RS04995	gspJ	type II secretion system minor pseudopilin GspJ	889012	597	reverse
YPO_RS05005		hypothetical protein	889983	432	reverse
YPO_RS05010	gspG	type II secretion system major pseudopilin GspG	890530	438	reverse
YPO_RS05015		type II secretion system F family protein	890987	1047	reverse
YPO_RS05020	gspE	type II secretion system ATPase GspE	892175	1512	reverse
YPO_RS05025	gspD	type II secretion system secretin GspD	893683	1923	reverse
YPO_RS05030		general secretion pathway protein GspC	895686	504	reverse
YPO_RS05035		hypothetical protein	896257	417	reverse
YPO_RS05040		carbonic anhydrase family protein	897416	756	reverse
YPO_RS05045		hypothetical protein	898667	189	forward
YPO_RS05050		OmpG family monomeric porin	899458	951	forward
YPO_RS05055	yapM	autotransporter YapM	900523	2187	forward
YPO_RS05060		chondroitinase family polysaccharide lyase	902779	3114	forward
YPO_RS05080		sulfatase	908981	1554	reverse
YPO_RS05085		transcriptional repressor AgaR	911374	777	forward
YPO_RS05090	kbaZ	tagatose-bisphosphate aldolase subunit KbaZ	912200	1299	forward
YPO_RS05095		SIS domain-containing protein	913495	1167	forward
YPO_RS05100		PTS N-acetylgalactosamine transporter subunit IIB	914679	498	forward
YPO_RS05110		PTS system mannose/fructose/sorbose family transporter subunit IID	916001	891	forward
YPO_RS05115		PTS galactosamine/N-acetylgalactosamine transporter subunit IIA	916977	441	forward
YPO_RS05120	nagA	N-acetylglucosamine-6-phosphate deacetylase	917420	1167	forward
YPO_RS05125	kduD	2-dehydro-3-deoxy-D-gluconate 5-dehydrogenase KduD	918782	756	forward
YPO_RS05130		glycoside hydrolase family 105 protein	919553	1059	forward
YPO_RS05135		anaerobic sulfatase maturase	920855	1227	forward
YPO_RS05140		sulfatase-like hydrolase/transferase	922102	1608	forward
YPO_RS05145		DUF2264 domain-containing protein	923832	1488	forward
YPO_RS05150		tagatose bisphosphate family class II aldolase	925428	855	forward
YPO_RS05155		DJ-1/PfpI family protein	926306	579	forward
YPO_RS05160		LacI family transcriptional regulator	927125	1083	reverse
YPO_RS05165		MFS transporter	928601	1308	forward
YPO_RS05170		glycoside hydrolase family 31 protein	930059	2376	forward
YPO_RS05175		LacI family DNA-binding transcriptional regulator	932763	1074	reverse
YPO_RS05180		maltoporin	934108	1260	forward
YPO_RS05185		PTS glucose/sucrose transporter subunit IIB	935740	312	reverse
YPO_RS05190		beta-galactosidase	936163	2061	reverse
YPO_RS05195		arabinogalactan endo-beta-1,4-galactanase	938274	1203	reverse
YPO_RS05200		sugar ABC transporter permease	939481	852	reverse
YPO_RS05205		sugar ABC transporter permease	940344	1302	reverse
YPO_RS05210		extracellular solute-binding protein	941811	1236	reverse
YPO_RS05215		ABC transporter ATP-binding protein	943409	1101	forward
YPO_RS05220		sugar ABC transporter ATP-binding protein	945058	1509	forward
YPO_RS05225		sugar ABC transporter permease	946638	1005	forward
YPO_RS05230		substrate-binding domain-containing protein	948077	1002	forward
YPO_RS05235		hypothetical protein	949857	519	forward
YPO_RS05240		YaeF family permuted papain-like enzyme	950751	858	forward
YPO_RS05245		PadR family transcriptional regulator	952032	681	forward
YPO_RS05250		DUF3861 domain-containing protein	952712	321	forward
YPO_RS05255		PAAR domain-containing protein	953115	267	reverse
YPO_RS05260		hypothetical protein	953637	780	reverse
YPO_RS05270		hypothetical protein	955758	2160	reverse
YPO_RS05280		hypothetical protein	958658	204	reverse
YPO_RS05285		CPCC family cysteine-rich protein	959234	195	reverse
YPO_RS05290		S-type pyocin domain-containing protein	959425	1539	reverse
YPO_RS05295		Fic family protein	961467	1143	reverse
YPO_RS05300		hypothetical protein	962878	366	forward
YPO_RS05305		hypothetical protein	963256	237	forward
YPO_RS05310		hypothetical protein	963498	333	forward
YPO_RS05315		AlpA family transcriptional regulator	964012	201	forward
YPO_RS05325		type II toxin-antitoxin system RelE/ParE family toxin	964371	327	reverse
YPO_RS05330		primase-like DNA-binding domain-containing protein	964997	2292	forward
YPO_RS05335		type II toxin-antitoxin system MqsA family antitoxin	967688	399	reverse
YPO_RS05340		type II toxin-antitoxin system MqsR family toxin	968086	297	reverse
YPO_RS05370	lysS	lysine--tRNA ligase	971743	1518	reverse
YPO_RS05380	recJ	single-stranded-DNA-specific exonuclease RecJ	974547	1734	reverse
YPO_RS05385	dsbC	bifunctional protein-disulfide isomerase/oxidoreductase DsbC	976287	717	reverse
YPO_RS05390	xerD	site-specific tyrosine recombinase XerD	977034	900	reverse
YPO_RS05395	fldB	flavodoxin FldB	978040	519	forward
YPO_RS05400	creD	cell envelope integrity protein CreD	978648	1458	reverse
YPO_RS05405	creC	two-component system sensor histidine kinase CreC	980226	1419	reverse
YPO_RS05410	creB	two-component system response regulator CreB	981669	699	reverse
YPO_RS05415		protein YgfX	982367	426	reverse
YPO_RS05425	ygfZ	tRNA-modifying protein YgfZ	983356	993	forward
YPO_RS05430		DUF2165 family protein	984421	498	reverse
YPO_RS05435		hemolysin III family protein	985176	702	reverse
YPO_RS05440		hypothetical protein	986079	1104	reverse
YPO_RS05455		lipocalin-like domain-containing protein	990472	438	reverse
YPO_RS05460	gcvP	aminomethyl-transferring glycine dehydrogenase	991287	2880	reverse
YPO_RS05465	gcvH	glycine cleavage system protein GcvH	994378	387	reverse
YPO_RS05470	gcvT	glycine cleavage system aminomethyltransferase GcvT	994833	1098	reverse
YPO_RS05475	ubiI	FAD-dependent 2-octaprenylphenol hydroxylase	996651	1221	reverse
YPO_RS05480	ubiH	2-octaprenyl-6-methoxyphenyl hydroxylase	998044	1179	reverse
YPO_RS05485	pepP	Xaa-Pro aminopeptidase	999291	1314	reverse
YPO_RS05490		YecA family protein	1000692	579	reverse
YPO_RS05495	zapA	cell division protein ZapA	1001607	330	forward
YPO_RS05505		5-formyltetrahydrofolate cyclo-ligase	1002300	597	forward
YPO_RS21785		gluconate 5-dehydrogenase	1003047	102	forward
YPO_RS05510	serA	phosphoglycerate dehydrogenase	1003161	1242	reverse
YPO_RS05515	rpiA	ribose-5-phosphate isomerase RpiA	1004709	657	reverse
YPO_RS05520		LysR family transcriptional regulator ArgP	1005707	909	forward
YPO_RS05525		oxidative stress defense protein	1006626	780	reverse
YPO_RS05535	mscS	small-conductance mechanosensitive channel MscS	1008475	870	reverse
YPO_RS05540	fbaA	class II fructose-bisphosphate aldolase	1009782	1080	reverse
YPO_RS05545	pgk	phosphoglycerate kinase	1010981	1164	reverse
YPO_RS05550	epd	erythrose-4-phosphate dehydrogenase	1012247	1017	reverse
YPO_RS05570	tkt	transketolase	1016329	1995	reverse
YPO_RS05575		M48 family metallopeptidase	1018814	753	forward
YPO_RS05585		non-heme iron oxygenase ferredoxin subunit	1019856	321	reverse
YPO_RS05590	speA	biosynthetic arginine decarboxylase	1020336	1980	reverse
YPO_RS05595	metK	methionine adenosyltransferase	1023522	1155	forward
YPO_RS05600		SprT family zinc-dependent metalloprotease	1024869	513	forward
YPO_RS05605	endA	deoxyribonuclease I	1025479	708	forward
YPO_RS05610	rsmE	16S rRNA (uracil(1498)-N(3))-methyltransferase	1026438	732	forward
YPO_RS05615	gshB	glutathione synthase	1027195	960	forward
YPO_RS05620		YqgE/AlgH family protein	1028270	564	forward
YPO_RS05625	ruvX	Holliday junction resolvase RuvX	1028833	423	forward
YPO_RS05630	aguB	N-carbamoylputrescine amidase	1029435	885	forward
YPO_RS05635	aguA	agmatine deiminase	1030323	1116	forward
YPO_RS05640		type IV pilus twitching motility protein PilT	1031547	1125	reverse
YPO_RS05645		YggS family pyridoxal phosphate-dependent enzyme	1032691	699	forward
YPO_RS05650	proC	pyrroline-5-carboxylate reductase	1033522	822	forward
YPO_RS05655		YggT family protein	1034631	555	forward
YPO_RS05660	yggU	DUF167 family protein YggU	1035182	291	forward
YPO_RS05670	hemW	radical SAM family heme chaperone HemW	1036158	1131	forward
YPO_RS05675		C80 family cysteine peptidase	1037478	9333	reverse
YPO_RS05685	glsB	glutaminase B	1048154	927	reverse
YPO_RS05690		YggL family protein	1049191	327	reverse
YPO_RS05695	trmB	tRNA (guanosine(46)-N7)-methyltransferase TrmB	1049517	720	reverse
YPO_RS05700	mutY	A/G-specific adenine glycosylase	1050574	1116	forward
YPO_RS05705		oxidative damage protection protein	1051867	273	forward
YPO_RS05710	mltC	membrane-bound lytic murein transglycosylase MltC	1052322	1077	forward
YPO_RS05715		ABC transporter substrate-binding protein	1053698	1101	forward
YPO_RS05720		TonB-dependent siderophore receptor	1054902	2034	forward
YPO_RS05725		ABC transporter permease	1057018	984	reverse
YPO_RS05730		sugar ABC transporter ATP-binding protein	1058034	1500	reverse
YPO_RS05735		substrate-binding domain-containing protein	1059579	960	reverse
YPO_RS05740	speF	ornithine decarboxylase SpeF	1061094	2163	reverse
YPO_RS05750		site-specific integrase	1064253	309	reverse
YPO_RS05765		hypothetical protein	1066621	768	reverse
YPO_RS05845		lipoprotein	1088686	396	reverse
YPO_RS05850		CPBP family intramembrane metalloprotease	1089532	651	reverse
YPO_RS05860		LuxR family transcriptional regulator	1091993	744	reverse
YPO_RS05870		intradiol ring-cleavage dioxygenase	1095051	834	forward
YPO_RS05880		MFS transporter	1096174	1224	reverse
YPO_RS05890		acetyltransferase	1099292	951	forward
YPO_RS05895	iucC	IucA/IucC family siderophore biosynthesis protein	1100239	1749	forward
YPO_RS05900		lysine N(6)-hydroxylase/L-ornithine N(5)-oxygenase family protein	1101984	1329	forward
YPO_RS05905		TonB-dependent siderophore receptor	1103384	2181	forward
YPO_RS05910		MFS transporter	1105823	1425	reverse
YPO_RS06010		prepilin peptidase-dependent protein	1148050	609	forward
YPO_RS06015		YgdB family protein	1148655	471	forward
YPO_RS06025	recC	exodeoxyribonuclease V subunit gamma	1149658	3372	forward
YPO_RS06030	ptrA	pitrilysin	1153111	2889	forward
YPO_RS06035	recB	exodeoxyribonuclease V subunit beta	1155996	3663	forward
YPO_RS06040	recD	exodeoxyribonuclease V subunit alpha	1159655	1959	forward
YPO_RS06050	amiC	N-acetylmuramoyl-L-alanine amidase AmiC	1163329	1251	forward
YPO_RS06065	mltA	murein transglycosylase A	1165301	1173	forward
YPO_RS06070	tcdA	tRNA cyclic N6-threonylcarbamoyladenosine(37) synthase TcdA	1166616	828	forward
YPO_RS06075	csdE	cysteine desulfurase sulfur acceptor subunit CsdE	1167479	444	reverse
YPO_RS06080	csdA	cysteine desulfurase CsdA	1168057	1206	reverse
YPO_RS06085		DUF903 domain-containing protein	1169339	120	forward
YPO_RS06090		transcriptional regulator GcvA	1169922	918	forward
YPO_RS06100	rlmM	23S rRNA (cytidine(2498)-2'-O)-methyltransferase RlmM	1171393	1107	forward
YPO_RS06110	ppnN	nucleotide 5'-monophosphate nucleosidase PpnN	1173765	1365	reverse
YPO_RS06115	queF	NADPH-dependent 7-cyano-7-deazaguanine reductase QueF	1175282	846	reverse
YPO_RS06120	syd	SecY-interacting protein	1176259	552	forward
YPO_RS06130		YqcC family protein	1178212	333	forward
YPO_RS06135	truC	tRNA pseudouridine(65) synthase TruC	1178544	774	forward
YPO_RS06140		flavodoxin	1179345	450	forward
YPO_RS06145		DUF3461 family protein	1179884	390	reverse
YPO_RS06150	dapD	2,3,4,5-tetrahydropyridine-2,6-dicarboxylate N-succinyltransferase	1180397	825	reverse
YPO_RS06155	glnD	bifunctional uridylyltransferase/uridylyl-removing protein GlnD	1181396	2682	reverse
YPO_RS06160	map	type I methionyl aminopeptidase	1184137	792	reverse
YPO_RS06165	rpsB	30S ribosomal protein S2	1185363	726	forward
YPO_RS06170	tsf	translation elongation factor Ts	1186216	858	forward
YPO_RS06175	pyrH	UMP kinase	1187282	726	forward
YPO_RS06180	frr	ribosome recycling factor	1188143	558	forward
YPO_RS06185	ispC	1-deoxy-D-xylulose-5-phosphate reductoisomerase	1188914	1197	forward
YPO_RS06190	ispU	(2E,6E)-farnesyl-diphosphate-specific ditrans,polycis-undecaprenyl-diphosphate synthase	1190334	759	forward
YPO_RS06195	cdsA	phosphatidate cytidylyltransferase	1191102	849	forward
YPO_RS06200	rseP	sigma E protease regulator RseP	1191979	1356	forward
YPO_RS06205	bamA	outer membrane protein assembly factor BamA	1193371	2388	forward
YPO_RS06210	skp	molecular chaperone Skp	1195916	498	forward
YPO_RS06215	lpxD	UDP-3-O-(3-hydroxymyristoyl)glucosamine N-acyltransferase	1196417	1023	forward
YPO_RS06225	lpxA	acyl-ACP--UDP-N-acetylglucosamine O-acyltransferase	1198146	789	forward
YPO_RS06230	lpxB	lipid-A-disaccharide synthase	1198938	1185	forward
YPO_RS06235	rnhB	ribonuclease HII	1200119	597	forward
YPO_RS06240	dnaE	DNA polymerase III subunit alpha	1200878	3483	forward
YPO_RS06245	accA	acetyl-CoA carboxylase carboxyl transferase subunit alpha	1204373	960	forward
YPO_RS06250		VOC family protein	1205516	399	forward
YPO_RS06255	tilS	tRNA lysidine(34) synthetase TilS	1205916	1383	forward
YPO_RS06260		cytochrome c	1207535	318	forward
YPO_RS06265	rof	Rho-binding antiterminator	1208117	261	reverse
YPO_RS06275		YaeQ family protein	1208806	549	forward
YPO_RS06280	arfB	alternative ribosome rescue aminoacyl-tRNA hydrolase ArfB	1209357	417	forward
YPO_RS06285	nlpE	envelope stress response activation lipoprotein NlpE	1209858	684	forward
YPO_RS06290	proS	proline--tRNA ligase	1210675	1719	reverse
YPO_RS06295	tsaA	tRNA (N6-threonylcarbamoyladenosine(37)-N6)-methyltransferase TrmO	1212497	708	reverse
YPO_RS06300	rcsF	Rcs stress response system protein RcsF	1213201	408	reverse
YPO_RS06305		MetQ/NlpA family lipoprotein	1213726	816	reverse
YPO_RS06315	metN	methionine ABC transporter ATP-binding protein MetN	1215251	1032	reverse
YPO_RS06320	gmhB	D-glycero-beta-D-manno-heptose 1,7-bisphosphate 7-phosphatase	1216469	567	forward
YPO_RS06355	dkgB	2,5-didehydrogluconate reductase DkgB	1223176	804	forward
YPO_RS22070		hypothetical protein	1224261	177	forward
YPO_RS06365		endonuclease/exonuclease/phosphatase family protein	1224860	762	forward
YPO_RS06370	mltD	murein transglycosylase D	1225663	1389	reverse
YPO_RS06375	gloB	hydroxyacylglutathione hydrolase	1227123	756	reverse
YPO_RS06380		class I SAM-dependent methyltransferase	1227923	720	forward
YPO_RS06385	rnhA	ribonuclease HI	1228697	465	reverse
YPO_RS06390	dnaQ	DNA polymerase III subunit epsilon	1229231	765	forward
YPO_RS06400		NCS1 family nucleobase:cation symporter-1	1230241	1485	reverse
YPO_RS06430		putative addiction module antidote protein	1235076	315	forward
YPO_RS06435		helicase RepA family protein	1235739	1089	reverse
YPO_RS06440		toprim domain-containing protein	1236824	960	reverse
YPO_RS06455		integrase domain-containing protein	1238511	888	reverse
YPO_RS22085		hypothetical protein	1239420	324	reverse
YPO_RS06460		hypothetical protein	1240206	228	forward
YPO_RS06465		hypothetical protein	1240595	1671	reverse
YPO_RS06470		DUF4297 domain-containing protein	1242316	1089	reverse
YPO_RS06490	smpB	SsrA-binding protein SmpB	1245999	483	reverse
YPO_RS06495		type II toxin-antitoxin system RatA family toxin	1246642	435	forward
YPO_RS06505	bamE	outer membrane protein assembly factor BamE	1247503	342	reverse
YPO_RS06510	recN	DNA repair protein RecN	1247958	1662	reverse
YPO_RS06515	nadK	NAD(+) kinase	1249706	882	reverse
YPO_RS06520	grpE	nucleotide exchange factor GrpE	1250711	579	forward
YPO_RS06525		citrate synthase	1251397	1281	reverse
YPO_RS06530	sdhC	succinate dehydrogenase cytochrome b556 subunit	1253387	390	forward
YPO_RS06540	sdhA	succinate dehydrogenase flavoprotein subunit	1254118	1767	forward
YPO_RS06545		succinate dehydrogenase iron-sulfur subunit	1255934	717	forward
YPO_RS06550	sucA	2-oxoglutarate dehydrogenase E1 component	1257006	2808	forward
YPO_RS06555	odhB	2-oxoglutarate dehydrogenase complex dihydrolipoyllysine-residue succinyltransferase	1259843	1224	forward
YPO_RS06560	sucC	ADP-forming succinate--CoA ligase subunit beta	1261179	1167	forward
YPO_RS06565	sucD	succinate--CoA ligase subunit alpha	1262345	873	forward
YPO_RS06570	cydA	cytochrome ubiquinol oxidase subunit I	1263984	1569	forward
YPO_RS06575	cydB	cytochrome d ubiquinol oxidase subunit II	1265567	1140	forward
YPO_RS06585	ybgE	cyd operon protein YbgE	1266843	288	forward
YPO_RS06590	ybgC	tol-pal system-associated acyl-CoA thioesterase	1267262	402	forward
YPO_RS06595	tolQ	Tol-Pal system protein TolQ	1267663	687	forward
YPO_RS06600	tolR	colicin uptake protein TolR	1268362	429	forward
YPO_RS06610	tolB	Tol-Pal system beta propeller repeat protein TolB	1270188	1293	forward
YPO_RS06615	pal	peptidoglycan-associated lipoprotein Pal	1271531	507	forward
YPO_RS06620	cpoB	cell division protein CpoB	1272047	810	forward
YPO_RS06640	nadA	quinolinate synthase NadA	1273692	1062	forward
YPO_RS06645	pnuC	nicotinamide riboside transporter PnuC	1274875	726	forward
YPO_RS06650	zitB	CDF family zinc transporter ZitB	1275715	939	reverse
YPO_RS06675	gpmA	2,3-diphosphoglycerate-dependent phosphoglycerate mutase	1280295	753	reverse
YPO_RS06680		PsiF family protein	1281394	336	reverse
YPO_RS06685	galM	galactose-1-epimerase	1282022	921	reverse
YPO_RS06695	galK	galactokinase	1283085	1152	reverse
YPO_RS06700	galT	galactose-1-phosphate uridylyltransferase	1284233	1053	reverse
YPO_RS06705	galE	UDP-glucose 4-epimerase GalE	1285295	1017	reverse
YPO_RS06710		CPBP family intramembrane metalloprotease	1286671	819	reverse
YPO_RS06715	modF	molybdate ABC transporter ATP-binding protein ModF	1287706	1491	reverse
YPO_RS06720	modE	molybdenum-dependent transcriptional regulator	1289306	792	reverse
YPO_RS06725		AcrZ family multidrug efflux pump-associated protein	1290414	153	forward
YPO_RS06730	modA	molybdate ABC transporter substrate-binding protein	1290801	780	forward
YPO_RS06740	modC	molybdenum ABC transporter ATP-binding protein ModC	1292269	1080	forward
YPO_RS06745		pyridoxal phosphatase	1293404	822	reverse
YPO_RS06750	pgl	6-phosphogluconolactonase	1294516	1005	forward
YPO_RS06760	bioB	biotin synthase BioB	1297072	1038	forward
YPO_RS06765	bioF	8-amino-7-oxononanoate synthase	1298109	1152	forward
YPO_RS06775	bioD	dethiobiotin synthase	1300040	723	forward
YPO_RS06780		ABC transporter ATP-binding protein	1300914	711	reverse
YPO_RS06785	uvrB	excinuclease ABC subunit UvrB	1302714	2016	forward
YPO_RS06790		VF530 family DNA-binding protein	1305021	246	forward
YPO_RS06795	yvcK	uridine diphosphate-N-acetylglucosamine-binding protein YvcK	1305397	924	reverse
YPO_RS06800	moaA	GTP 3',8-cyclase MoaA	1306852	981	forward
YPO_RS06805	moaC	cyclic pyranopterin monophosphate synthase MoaC	1307933	480	forward
YPO_RS06810	moaD	molybdopterin synthase sulfur carrier subunit	1308409	246	forward
YPO_RS06815	moaE	molybdopterin synthase catalytic subunit MoaE	1308657	453	forward
YPO_RS06820		Bax inhibitor-1/YccA family protein	1309252	711	forward
YPO_RS06875		DUF4097 domain-containing protein	1322144	930	forward
YPO_RS06880	dusC	tRNA dihydrouridine(16) synthase DusC	1323373	939	forward
YPO_RS06885		hypothetical protein	1324385	180	reverse
YPO_RS06890	pbpG	D-alanyl-D-alanine endopeptidase	1324903	936	forward
YPO_RS06895	dld	D-lactate dehydrogenase	1325959	1713	reverse
YPO_RS06900	cyaB	class IV adenylate cyclase	1327881	540	forward
YPO_RS06905	yajD	HNH nuclease YajD	1328446	342	reverse
YPO_RS06910		suppressor of fused domain protein	1329100	1104	forward
YPO_RS06915		GlsB/YeaQ/YmgE family stress response membrane protein	1330388	249	forward
YPO_RS06920	phnC	phosphonate ABC transporter ATP-binding protein	1330844	837	forward
YPO_RS06925	phnD	phosphonate ABC transporter substrate-binding protein	1331717	930	forward
YPO_RS06930	phnE	phosphonate ABC transporter, permease protein PhnE	1332749	861	forward
YPO_RS06935	phnE	phosphonate ABC transporter, permease protein PhnE	1333612	882	forward
YPO_RS06940		DUF1456 family protein	1334739	474	forward
YPO_RS06945	urtA	urea ABC transporter substrate-binding protein	1335647	1269	forward
YPO_RS06950	urtB	urea ABC transporter permease subunit UrtB	1337039	1602	forward
YPO_RS06955	urtC	urea ABC transporter permease subunit UrtC	1338640	1077	forward
YPO_RS06960	urtD	urea ABC transporter ATP-binding protein UrtD	1339713	837	forward
YPO_RS06965	urtE	urea ABC transporter ATP-binding subunit UrtE	1340643	699	forward
YPO_RS06970		2OG-Fe(II) oxygenase	1341456	858	forward
YPO_RS06975		aspartate aminotransferase family protein	1342337	1416	forward
YPO_RS06980	sseA	3-mercaptopyruvate sulfurtransferase	1343907	855	reverse
YPO_RS07000		ABC transporter ATP-binding protein	1347841	939	forward
YPO_RS07005		ABC transporter permease	1348914	699	forward
YPO_RS07010	adiC	arginine/agmatine antiporter	1350090	1335	forward
YPO_RS07020		hypothetical protein	1353918	204	reverse
YPO_RS07025	yedA	drug/metabolite exporter YedA	1354246	891	reverse
YPO_RS07030	ompF2	porin OmpF2	1355548	1116	reverse
YPO_RS07035	dinG	ATP-dependent DNA helicase DinG	1356933	2181	forward
YPO_RS07040	katA	catalase KatA	1359181	1440	reverse
YPO_RS07045		YfaZ family protein	1360981	543	forward
YPO_RS07050	tyrP	tyrosine transporter TyrP	1361780	1209	reverse
YPO_RS07055		nicotinamide mononucleotide deamidase-related protein YfaY	1363607	1194	forward
YPO_RS07060	eco	serine protease inhibitor ecotin	1364858	510	reverse
YPO_RS07065	yfaE	class I ribonucleotide reductase maintenance protein YfaE	1365402	258	reverse
YPO_RS07070	nrdB	ribonucleotide-diphosphate reductase subunit beta	1365663	1131	reverse
YPO_RS07075	nrdA	ribonucleoside-diphosphate reductase subunit alpha	1366956	2289	reverse
YPO_RS07080		bifunctional 3-demethylubiquinone 3-O-methyltransferase/2-octaprenyl-6-hydroxy phenol methylase	1369738	729	reverse
YPO_RS07085	gyrA	DNA topoisomerase (ATP-hydrolyzing) subunit A	1370728	2676	forward
YPO_RS07090	rcsC	two-component system sensor histidine kinase RcsC	1373615	2850	forward
YPO_RS07095	rcsB	response regulator transcription factor RcsB	1376532	654	reverse
YPO_RS07100		Hpt domain-containing protein	1377188	585	reverse
YPO_RS07105	rcsD	phosphotransferase RcsD	1377928	1953	reverse
YPO_RS07110		MFS transporter	1379904	1155	reverse
YPO_RS07115		porin OmpC	1382161	1116	forward
YPO_RS07135	ampH	D-alanyl-D-alanine- carboxypeptidase/endopeptidase AmpH	1384726	1167	reverse
YPO_RS07140		MFS transporter	1386167	1527	reverse
YPO_RS07145		MBL fold metallo-hydrolase	1388070	1029	forward
YPO_RS07150		methyl-accepting chemotaxis protein	1389172	1788	reverse
YPO_RS07155	ycoA	omptin family outer membrane beta-barrel protein YcoA	1391381	936	reverse
YPO_RS07160		DinI family protein	1392488	243	reverse
YPO_RS07165		LexA family transcriptional regulator	1392936	723	reverse
YPO_RS07170		antiterminator Q family protein	1393932	480	forward
YPO_RS07175		four-carbon acid sugar kinase family protein	1394622	1305	forward
YPO_RS07185		DeoR/GlpR family DNA-binding transcription regulator	1396617	813	forward
YPO_RS07195		hypothetical protein	1398813	291	forward
YPO_RS07200		ATP-binding protein	1399149	618	forward
YPO_RS07205		DUF2635 domain-containing protein	1399771	195	forward
YPO_RS07210		phage tail sheath subtilisin-like domain-containing protein	1399962	1509	forward
YPO_RS07215		phage tail tube protein	1401492	369	forward
YPO_RS07220		phage tail assembly protein	1401862	300	forward
YPO_RS07225		coat protein	1402282	1494	forward
YPO_RS07230		DNA circularization protein	1404042	1407	forward
YPO_RS07235		contractile injection system protein, VgrG/Pvc8 family	1405445	1056	forward
YPO_RS07240		phage baseplate assembly protein	1406516	597	forward
YPO_RS07245		phage GP46 family protein	1407109	456	forward
YPO_RS07250		baseplate J/gp47 family protein	1407568	1137	forward
YPO_RS07265		phage tail protein	1409402	780	forward
YPO_RS07270		MurR/RpiR family transcriptional regulator	1410479	741	forward
YPO_RS07275		6-phospho-beta-glucosidase	1411510	1437	forward
YPO_RS07280		hypothetical protein	1413072	363	reverse
YPO_RS07285		YrhA family protein	1414134	489	reverse
YPO_RS07295		DUF927 domain-containing protein	1416140	384	reverse
YPO_RS07305	yejM	LPS biosynthesis-modulating metalloenzyme YejM	1416754	1797	reverse
YPO_RS07310		YejL family protein	1418578	228	reverse
YPO_RS07315	yejK	nucleoid-associated protein YejK	1418983	1005	forward
YPO_RS07325	rplY	50S ribosomal protein L25	1420785	285	reverse
YPO_RS07330		DEAD/DEAH box helicase	1421231	1758	reverse
YPO_RS07335	rsuA	16S rRNA pseudouridine(516) synthase RsuA	1423502	708	forward
YPO_RS07340		Bcr/CflA family multidrug efflux MFS transporter	1424328	1200	forward
YPO_RS07345		YejG family protein	1426494	345	forward
YPO_RS07350	yejF	microcin C ABC transporter ATP-binding protein YejF	1426899	1593	reverse
YPO_RS07355		microcin C ABC transporter permease	1428493	1026	reverse
YPO_RS07360		microcin C ABC transporter permease YejB	1429521	1101	reverse
YPO_RS07365		extracellular solute-binding protein	1430631	1809	reverse
YPO_RS07370		cyclic di-GMP phosphodiesterase	1432521	1473	reverse
YPO_RS07375	mepS	bifunctional murein DD-endopeptidase/murein LD-carboxypeptidase	1434689	585	reverse
YPO_RS07380		phosphatase PAP2 family protein	1435715	702	reverse
YPO_RS07385		GTP-binding protein	1436475	984	reverse
YPO_RS07395		mannitol dehydrogenase family protein	1439153	1473	reverse
YPO_RS07400	uxuA	mannonate dehydratase	1441210	1194	forward
YPO_RS07405	yeiP	elongation factor P-like protein YeiP	1442543	573	reverse
YPO_RS07410	mtr	tryptophan permease	1443219	1245	reverse
YPO_RS07415		YkgJ family cysteine cluster protein	1444838	255	forward
YPO_RS07420		SDR family oxidoreductase	1445161	816	reverse
YPO_RS07425		C-terminal binding protein	1445987	966	reverse
YPO_RS07430		fumarylacetoacetate hydrolase family protein	1446949	1143	reverse
YPO_RS07435		NAD-dependent succinate-semialdehyde dehydrogenase	1448443	1497	forward
YPO_RS07445	rpiA	ribose 5-phosphate isomerase A	1451516	711	forward
YPO_RS07450		sugar ABC transporter substrate-binding protein	1452358	1089	forward
YPO_RS07455		sugar ABC transporter ATP-binding protein	1453555	1575	forward
YPO_RS07460		ABC transporter permease	1455165	999	forward
YPO_RS07465		NUDIX domain-containing protein	1456276	456	reverse
YPO_RS07470	fruB	fused PTS fructose transporter subunit IIA/HPr protein	1456993	1134	forward
YPO_RS07475	fruK	1-phosphofructokinase	1458123	939	forward
YPO_RS07480	fruA	PTS fructose transporter subunit IIBC	1459076	1701	forward
YPO_RS07485		transcriptional regulator	1461101	645	forward
YPO_RS07490		PsaF/MyfF family fimbrial adhesin regulatory protein	1461742	489	forward
YPO_RS07495	psaA	fimbrial polyadhesin PsaA	1462775	477	forward
YPO_RS07500	psaB	chaperone protein PsaB	1463378	822	forward
YPO_RS07505	psaC	fimbrial usher PsaC	1464283	2472	forward
YPO_RS07510	nfo	deoxyribonuclease IV	1466841	858	reverse
YPO_RS07515		YeiH family protein	1467862	1089	reverse
YPO_RS07520		DNA-binding transcriptional regulator YeiE	1469608	873	forward
YPO_RS07525		amino acid permease	1470738	1512	forward
YPO_RS07530	yiuA	iron-siderophore ABC transporter substrate-binding protein YiuA	1472535	1146	forward
YPO_RS07535		iron ABC transporter permease	1473875	1083	forward
YPO_RS07540		ABC transporter ATP-binding protein	1474954	789	forward
YPO_RS07545		ligand-gated channel protein	1476002	1998	forward
YPO_RS07550		glutathione S-transferase	1478269	621	reverse
YPO_RS07555		HAD-IB family hydrolase	1479043	651	reverse
YPO_RS07560		isopenicillin N synthase family oxygenase	1480180	1068	forward
YPO_RS07565		MetQ/NlpA family ABC transporter substrate-binding protein	1481475	825	forward
YPO_RS07570		methionine ABC transporter ATP-binding protein	1482296	987	forward
YPO_RS07575		ABC transporter permease	1483279	672	forward
YPO_RS07585		HAAAP family serine/threonine permease	1485930	1302	reverse
YPO_RS07590	deoR	DNA-binding transcriptional repressor DeoR	1488331	765	reverse
YPO_RS07595	deoC	deoxyribose-phosphate aldolase	1489325	672	reverse
YPO_RS07600	ybjG	undecaprenyl-diphosphate phosphatase	1490254	606	reverse
YPO_RS07605		phosphatase PAP2 family protein	1490859	672	reverse
YPO_RS07610		aspartate:alanine antiporter	1492007	1689	reverse
YPO_RS07615		GrxA family glutaredoxin	1494105	264	reverse
YPO_RS07620		YbjC family protein	1494831	315	forward
YPO_RS07625		YbjN domain-containing protein	1495287	486	forward
YPO_RS07630	potF	spermidine/putrescine ABC transporter substrate-binding protein PotF	1496290	1110	forward
YPO_RS07635	potG	putrescine ABC transporter ATP-binding subunit PotG	1497570	1134	forward
YPO_RS07640	potH	putrescine ABC transporter permease PotH	1498728	966	forward
YPO_RS07650		YbjO family protein	1500660	465	forward
YPO_RS07680		hypothetical protein	1505403	231	forward
YPO_RS07685		prohibitin family protein	1505974	927	forward
YPO_RS07690		ABC transporter substrate-binding protein	1507312	1092	forward
YPO_RS07695		hypothetical protein	1508403	237	forward
YPO_RS07720		opine metallophore biosynthesis dehydrogenase	1511019	1371	forward
YPO_RS07725		DMT family transporter	1512386	846	forward
YPO_RS07730		hypothetical protein	1513256	150	reverse
YPO_RS07735	artM	arginine ABC transporter permease ArtM	1513421	669	reverse
YPO_RS07740	artQ	arginine ABC transporter permease ArtQ	1514089	717	reverse
YPO_RS07745	artJ	arginine ABC transporter substrate-binding protein	1514817	732	reverse
YPO_RS07750	artP	arginine ABC transporter ATP-binding protein ArtP	1515569	729	reverse
YPO_RS07755		chorismate mutase	1516592	561	reverse
YPO_RS07760		lipoprotein	1517322	576	reverse
YPO_RS07765		NAD(P)-dependent oxidoreductase	1517994	1008	reverse
YPO_RS07770		DUF2867 domain-containing protein	1519101	1491	reverse
YPO_RS07775	ltaE	low-specificity L-threonine aldolase	1520588	1020	reverse
YPO_RS07780	poxB	ubiquinone-dependent pyruvate dehydrogenase	1521956	1722	reverse
YPO_RS07785	hcr	NADH oxidoreductase	1523821	1023	reverse
YPO_RS07790	hcp	hydroxylamine reductase	1524957	1653	reverse
YPO_RS07795		lysine exporter LysO family protein	1526811	897	reverse
YPO_RS07800		ATP-dependent endonuclease	1528060	1668	forward
YPO_RS07805		VirK/YbjX family protein	1529864	948	reverse
YPO_RS07810	macA	macrolide transporter subunit MacA	1531048	1113	forward
YPO_RS07815	macB	macrolide ABC transporter ATP-binding protein/permease MacB	1532160	1950	forward
YPO_RS07820	cspD	cold shock-like protein CspD	1534390	264	reverse
YPO_RS07825	clpS	ATP-dependent Clp protease adapter ClpS	1535014	321	forward
YPO_RS07830	clpA	ATP-dependent Clp protease ATP-binding subunit ClpA	1535360	2277	forward
YPO_RS07840	infA	translation initiation factor IF-1	1538759	219	reverse
YPO_RS07845	aat	leucyl/phenylalanyl-tRNA--protein transferase	1539143	711	reverse
YPO_RS07850	cydC	cysteine/glutathione ABC transporter ATP-binding protein/permease CydC	1540072	1725	reverse
YPO_RS07855	cydD	cysteine/glutathione ABC transporter permease/ATP-binding protein CydD	1541799	1767	reverse
YPO_RS07860	trxB	thioredoxin-disulfide reductase	1544024	963	reverse
YPO_RS07865	lrp	leucine-responsive transcriptional regulator Lrp	1545753	495	forward
YPO_RS07875	lolA	outer membrane lipoprotein chaperone LolA	1550480	609	forward
YPO_RS07880		replication-associated recombination protein A	1551099	1344	forward
YPO_RS07885	serS	serine--tRNA ligase	1552684	1293	forward
YPO_RS07895	pflA	pyruvate formate lyase 1-activating protein	1555541	735	reverse
YPO_RS07900		glycosyltransferase family 25 protein	1557262	675	forward
YPO_RS07905	pflB	formate C-acetyltransferase	1558054	2283	reverse
YPO_RS07910	focA	formate transporter FocA	1560392	858	reverse
YPO_RS07915		30S ribosomal protein S12 methylthiotransferase accessory protein YcaO	1561946	1767	reverse
YPO_RS07920	ansB	L-asparaginase 2	1563861	1038	forward
YPO_RS07925		YadA-like family protein	1565167	1095	forward
YPO_RS07930		YadA-like family protein	1566282	1848	forward
YPO_RS07935	serC	3-phosphoserine/phosphohydroxythreonine transaminase	1568496	1086	forward
YPO_RS07940	aroA	3-phosphoshikimate 1-carboxyvinyltransferase	1569744	1287	forward
YPO_RS07945	cmk	(d)CMP kinase	1571343	693	forward
YPO_RS07950	rpsA	30S ribosomal protein S1	1572209	1674	forward
YPO_RS07955	ihfB	integration host factor subunit beta	1573943	285	forward
YPO_RS07960		ComEC family protein	1574774	2292	forward
YPO_RS07965	msbA	lipid A ABC transporter ATP-binding protein/permease MsbA	1577101	1749	forward
YPO_RS07970	lpxK	tetraacyldisaccharide 4'-kinase	1578846	987	forward
YPO_RS07980		cold-shock protein	1581995	210	forward
YPO_RS07985		hypothetical protein	1582752	183	forward
YPO_RS07990	kdsB	3-deoxy-manno-octulosonate cytidylyltransferase	1582931	753	forward
YPO_RS07995		YcbJ family phosphotransferase	1584046	894	forward
YPO_RS08000	cmoM	tRNA uridine 5-oxyacetic acid(34) methyltransferase CmoM	1585712	786	forward
YPO_RS08005	mukF	chromosome partition protein MukF	1586494	1323	forward
YPO_RS08015	mukB	chromosome partition protein MukB	1588522	4458	forward
YPO_RS08025	ldtD	L,D-transpeptidase	1593937	1857	forward
YPO_RS08030		YcbK family protein	1596017	549	forward
YPO_RS08035		MBL fold metallo-hydrolase	1596626	648	forward
YPO_RS08045		aspartate/tyrosine/aromatic aminotransferase	1597697	1191	reverse
YPO_RS08050	ompF	porin OmpF	1599144	1080	reverse
YPO_RS08055	asnS	asparagine--tRNA ligase	1600524	1401	reverse
YPO_RS08060	pncB	nicotinate phosphoribosyltransferase	1602423	1206	reverse
YPO_RS08065	pepN	aminopeptidase N	1604344	2616	forward
YPO_RS08070	pyrD	quinone-dependent dihydroorotate dehydrogenase	1607577	1011	forward
YPO_RS08075		cell division protein ZapC	1608770	552	forward
YPO_RS08080		YcbX family protein	1609347	1113	reverse
YPO_RS08085	rlmKL	bifunctional 23S rRNA (guanine(2069)-N(7))-methyltransferase RlmK/23S rRNA (guanine(2445)-N(2))-methyltransferase RlmL	1610559	2121	forward
YPO_RS08090		ABC transporter ATP-binding protein	1612685	1914	forward
YPO_RS08100	pqiB	intermembrane transport protein PqiB	1616000	1653	forward
YPO_RS08105	pqiC	membrane integrity-associated transporter subunit PqiC	1617649	579	forward
YPO_RS08110	rmf	ribosome modulation factor	1618497	168	forward
YPO_RS08140		hypothetical protein	1622916	189	forward
YPO_RS08145	fabA	bifunctional 3-hydroxydecanoyl-ACP dehydratase/trans-2-decenoyl-ACP isomerase	1623370	519	reverse
YPO_RS08150		Lon protease family protein	1623957	1752	reverse
YPO_RS08155	matP	macrodomain Ter protein MatP	1625919	456	forward
YPO_RS08165	ompA	porin OmpA	1627191	1062	reverse
YPO_RS08170	sulA	cell division inhibitor SulA	1628610	507	reverse
YPO_RS08175		TfoX/Sxy family DNA transformation protein	1629345	636	forward
YPO_RS08180	yccS	YccS family putative transporter	1630082	2139	reverse
YPO_RS08185		YccF domain-containing protein	1632250	447	reverse
YPO_RS08195		methylglyoxal synthase	1634936	465	reverse
YPO_RS08200		DUF2057 family protein	1635579	681	reverse
YPO_RS08205		CoA-binding protein	1636575	417	forward
YPO_RS08210	hspQ	heat shock protein HspQ	1637100	318	reverse
YPO_RS08215	rlmI	23S rRNA (cytosine(1962)-C(5))-methyltransferase RlmI	1637478	1191	reverse
YPO_RS08220	yccX	acylphosphatase	1638762	279	forward
YPO_RS08225	tusE	sulfurtransferase TusE	1639092	330	reverse
YPO_RS08245		GNAT family N-acetyltransferase	1643067	2418	reverse
YPO_RS08250		SDR family oxidoreductase	1645638	747	reverse
YPO_RS08255		hypothetical protein	1647115	219	forward
YPO_RS08265		beta-ketoacyl-[acyl-carrier-protein] synthase family protein	1648111	1284	forward
YPO_RS08270		SDR family oxidoreductase	1649396	738	forward
YPO_RS08275		hydroxymethylglutaryl-CoA synthase family protein	1650149	1239	forward
YPO_RS08285		polyketide synthase	1652101	753	forward
YPO_RS08290		SDR family oxidoreductase	1652856	789	forward
YPO_RS08295		lipocalin-like domain-containing protein	1653731	441	forward
YPO_RS08300		phosphopantetheine-binding protein	1654209	249	forward
YPO_RS08305		ACP S-malonyltransferase	1654556	849	forward
YPO_RS08355		hypothetical protein	1670458	774	forward
YPO_RS08360		DUF2345 domain-containing protein	1671385	261	forward
YPO_RS08365		M23 family metallopeptidase	1671661	2184	forward
YPO_RS08370		hypothetical protein	1674017	471	forward
YPO_RS08380		hypothetical protein	1676652	1233	forward
YPO_RS08385		type VI secretion system membrane subunit	1677881	3423	forward
YPO_RS08390	tssA	type VI secretion system protein TssA	1681347	1602	forward
YPO_RS08395		polymorphic toxin type 44 domain-containing protein	1682966	1059	forward
YPO_RS08400		hypothetical protein	1684039	456	forward
YPO_RS08405	tssF	type VI secretion system baseplate subunit TssF	1684715	1764	forward
YPO_RS08415	tssJ	type VI secretion system lipoprotein TssJ	1687502	582	forward
YPO_RS08420	tssE	type VI secretion system baseplate subunit TssE	1688083	453	forward
YPO_RS08425		type VI secretion system ImpA and VasL domain-containing protein	1688560	1368	forward
YPO_RS08430		hypothetical protein	1690139	624	reverse
YPO_RS08435		ABC-F family ATPase	1691445	1596	forward
YPO_RS08450	moeB	molybdopterin-synthase adenylyltransferase MoeB	1695309	771	reverse
YPO_RS08455	moeA	molybdopterin molybdotransferase MoeA	1696081	1275	reverse
YPO_RS08460	darE	darobactin maturation radical SAM/SPASM protein DarE	1697890	1311	reverse
YPO_RS08465	darD	darobactin export ABC transporter ATP-binding protein	1699210	669	reverse
YPO_RS08470	darC	darobactin export ABC transporter periplasmic adaptor subunit	1699880	1263	reverse
YPO_RS08475	darB	darobactin export ABC transporter permease subunit	1701144	2361	reverse
YPO_RS08480	darA-c	peptide antibiotic darobactin C	1703588	213	reverse
YPO_RS08485	fghA	S-formylglutathione hydrolase	1704057	843	reverse
YPO_RS08490		S-(hydroxymethyl)glutathione dehydrogenase/class III alcohol dehydrogenase	1704920	1140	reverse
YPO_RS08495		LysR family transcriptional regulator	1706333	870	reverse
YPO_RS08500		YbfB/YjiJ family MFS transporter	1707338	1152	forward
YPO_RS08505	folE	GTP cyclohydrolase I FolE	1708673	663	forward
YPO_RS08510		DUF418 family protein	1709390	1167	forward
YPO_RS08520	mglA	galactose/methyl galactoside ABC transporter ATP-binding protein MglA	1712541	1521	forward
YPO_RS08530	sanA	outer membrane permeability protein SanA	1715537	738	reverse
YPO_RS08535		NAD-dependent malic enzyme	1716555	1698	reverse
YPO_RS08540	cdd	cytidine deaminase	1718608	885	reverse
YPO_RS08545		CidB/LrgB family autolysis modulator	1719818	696	reverse
YPO_RS08550		CidA/LrgA family protein	1720510	408	reverse
YPO_RS08555		MFS transporter	1721159	1182	reverse
YPO_RS08560		LVIVD repeat-containing protein	1722673	1254	reverse
YPO_RS08565		sugar ABC transporter substrate-binding protein	1723944	1077	reverse
YPO_RS08570		hypothetical protein	1725718	663	forward
YPO_RS08590	metG	methionine--tRNA ligase	1729179	2028	reverse
YPO_RS08595	apbC	iron-sulfur cluster carrier protein ApbC	1731471	1113	forward
YPO_RS08600	udk	uridine kinase	1732828	642	forward
YPO_RS08605	dcd	dCTP deaminase	1733574	582	forward
YPO_RS08610	asmA	outer membrane assembly protein AsmA	1734342	1857	forward
YPO_RS08620	fhuF	siderophore-iron reductase FhuF	1738371	780	forward
YPO_RS08625		aspartate aminotransferase family protein	1739302	1548	forward
YPO_RS08630		lysine N(6)-hydroxylase/L-ornithine N(5)-oxygenase family protein	1740884	1299	forward
YPO_RS08635		acetyltransferase	1742182	579	forward
YPO_RS08640		IucA/IucC family siderophore biosynthesis protein	1742757	1845	forward
YPO_RS08645		ABC transporter ATP-binding protein	1744710	819	reverse
YPO_RS08655		iron ABC transporter permease	1746582	1041	reverse
YPO_RS08660		iron-siderophore ABC transporter substrate-binding protein	1747619	1080	reverse
YPO_RS08665		TonB-dependent siderophore receptor	1748788	2262	reverse
YPO_RS08670		IucA/IucC family siderophore biosynthesis protein	1751262	1815	reverse
YPO_RS08675	galU	UTP--glucose-1-phosphate uridylyltransferase GalU	1754022	891	forward
YPO_RS08680	galU	UTP--glucose-1-phosphate uridylyltransferase GalU	1754996	894	forward
YPO_RS08685	gndA	NADP-dependent phosphogluconate dehydrogenase	1756275	1410	forward
YPO_RS08695	hisF	imidazole glycerol phosphate synthase subunit HisF	1758492	777	reverse
YPO_RS08705	hisH	imidazole glycerol phosphate synthase subunit HisH	1759993	591	reverse
YPO_RS08710	hisB	bifunctional histidinol-phosphatase/imidazoleglycerol-phosphate dehydratase HisB	1760583	1068	reverse
YPO_RS08715	hisC	histidinol-phosphate transaminase	1761647	1149	reverse
YPO_RS08720	hisD	histidinol dehydrogenase	1762798	1332	reverse
YPO_RS08725	hisG	ATP phosphoribosyltransferase	1764133	900	reverse
YPO_RS08735		SDR family oxidoreductase	1765738	828	forward
YPO_RS08740		T6SS amidase immunity protein Tai4 family protein	1766720	291	reverse
YPO_RS08745		ABC transporter permease	1767399	996	reverse
YPO_RS08755		ATP-binding cassette domain-containing protein	1769038	894	reverse
YPO_RS08760		oxidoreductase	1770217	1092	forward
YPO_RS08770		APC family permease	1771768	1392	forward
YPO_RS08780	sbcB	exodeoxyribonuclease I	1773896	1431	reverse
YPO_RS08785		SDR family oxidoreductase	1775619	1110	forward
YPO_RS08790		PTS system regulator TmaR	1777162	318	forward
YPO_RS08805		MFS transporter	1783198	1305	forward
YPO_RS08810		thiol-disulfide oxidoreductase DCC family protein	1784511	423	reverse
YPO_RS08815		SDR family oxidoreductase	1785361	741	forward
YPO_RS08820		fumarylacetoacetate hydrolase family protein	1786149	843	forward
YPO_RS08825		L-fuconate dehydratase	1787023	1278	forward
YPO_RS08830	lldD	FMN-dependent L-lactate dehydrogenase LldD	1788597	1146	forward
YPO_RS08835	argG	argininosuccinate synthase	1789947	1368	reverse
YPO_RS08840		EmmdR/YeeO family multidrug/toxin efflux MATE transporter	1791608	1431	forward
YPO_RS08845		MFS transporter	1793066	1341	reverse
YPO_RS08850		polysaccharide deacetylase	1794442	882	reverse
YPO_RS08855		hypothetical protein	1795900	696	forward
YPO_RS08860		DUF2058 domain-containing protein	1796685	540	forward
YPO_RS08870		response regulator transcription factor	1798091	630	reverse
YPO_RS08875		TRAP transporter large permease	1798978	1293	reverse
YPO_RS08880		TRAP transporter small permease	1800290	507	reverse
YPO_RS08885		TRAP transporter substrate-binding protein	1800920	993	reverse
YPO_RS08890		4'-phosphopantetheinyl transferase	1802435	741	forward
YPO_RS08895		hypothetical protein	1803381	165	reverse
YPO_RS08900		alpha-galactosidase	1803562	2127	reverse
YPO_RS08915	bssS	biofilm formation regulator BssS	1808239	297	reverse
YPO_RS08920	dinI	DNA damage-inducible protein I	1809041	246	reverse
YPO_RS08925	pyrC	dihydroorotase	1809599	1047	reverse
YPO_RS08930		antibiotic biosynthesis monooxygenase	1810880	288	forward
YPO_RS08950	rluC	23S rRNA pseudouridine(955/2504/2580) synthase RluC	1816988	963	forward
YPO_RS08960		Maf-like protein	1818783	597	reverse
YPO_RS08965	yceD	23S rRNA accumulation protein YceD	1819521	525	forward
YPO_RS08970	rpmF	50S ribosomal protein L32	1820058	168	forward
YPO_RS08975	plsX	phosphate acyltransferase PlsX	1820259	1035	forward
YPO_RS08980		ketoacyl-ACP synthase III	1821300	951	forward
YPO_RS08985	fabD	ACP S-malonyltransferase	1822288	930	forward
YPO_RS08990	fabG	3-oxoacyl-ACP reductase FabG	1823231	735	forward
YPO_RS08995	acpP	acyl carrier protein	1824119	237	forward
YPO_RS09000	fabF	beta-ketoacyl-ACP synthase II	1824450	1242	forward
YPO_RS09010	pabC	aminodeoxychorismate lyase	1826765	807	forward
YPO_RS09015	mltG	endolytic transglycosylase MltG	1827860	1026	forward
YPO_RS09025	holB	DNA polymerase III subunit delta'	1829513	1023	forward
YPO_RS09030		metal-dependent hydrolase	1830550	810	forward
YPO_RS09035	ptsG	PTS glucose transporter subunit IIBC	1831665	1434	forward
YPO_RS09045		shikimate 5-dehydrogenase	1834189	819	forward
YPO_RS09050	hinT	purine nucleoside phosphoramidase	1835181	354	forward
YPO_RS09055		YcfL family protein	1835569	390	forward
YPO_RS09065	thiK	thiamine kinase	1836555	867	forward
YPO_RS09070	nagZ	beta-N-acetylhexosaminidase	1837504	1020	forward
YPO_RS09075	ycfP	alpha/beta hydrolase YcfP	1838651	543	forward
YPO_RS09080		NAD(P)/FAD-dependent oxidoreductase	1839568	1305	forward
YPO_RS09085		hypothetical protein	1841350	630	forward
YPO_RS09090		hypothetical protein	1841987	414	forward
YPO_RS09110		glycine zipper 2TM domain-containing protein	1845994	540	forward
YPO_RS09115	mfd	transcription-repair coupling factor	1846772	3447	reverse
YPO_RS09120	lolC	lipoprotein-releasing ABC transporter permease subunit LolC	1850488	1203	forward
YPO_RS09130	lolE	lipoprotein-releasing ABC transporter permease subunit LolE	1852387	1248	forward
YPO_RS09140	cobB	NAD-dependent protein deacylase	1854617	837	forward
YPO_RS09145	pepT	peptidase T	1855783	1236	forward
YPO_RS09150		cupin domain-containing protein	1857251	1122	reverse
YPO_RS09155	phoQ	two-component system sensor histidine kinase PhoQ	1858456	1455	reverse
YPO_RS09160	phoP	two-component system response regulator PhoP	1859916	672	reverse
YPO_RS09165		outer membrane beta-barrel protein	1860798	624	reverse
YPO_RS09170	purB	adenylosuccinate lyase	1861609	1371	reverse
YPO_RS09175	hflD	high frequency lysogenization protein HflD	1863040	627	reverse
YPO_RS09180	mnmA	tRNA 2-thiouridine(34) synthase MnmA	1863724	1116	reverse
YPO_RS09190	rluE	23S rRNA pseudouridine(2457) synthase RluE	1865465	627	reverse
YPO_RS09195	icd	NADP-dependent isocitrate dehydrogenase	1866222	1254	forward
YPO_RS09200		LacI family DNA-binding transcriptional regulator	1867621	1044	reverse
YPO_RS09205		hypothetical protein	1868940	261	reverse
YPO_RS09210		PAS domain-containing methyl-accepting chemotaxis protein	1869320	1581	reverse
YPO_RS09215		SDR family oxidoreductase	1871820	858	reverse
YPO_RS09220		helix-turn-helix transcriptional regulator	1872837	384	forward
YPO_RS09225		hypothetical protein	1873278	174	forward
YPO_RS09230		AppA family phytase/histidine-type acid phosphatase	1873752	1326	forward
YPO_RS09235	ydfZ	putative selenium delivery protein YdfZ	1875379	204	reverse
YPO_RS09240		Kdo hydroxylase family protein	1875885	900	reverse
YPO_RS09245		Lrp/AsnC family transcriptional regulator	1876876	450	reverse
YPO_RS09250		YlaC family protein	1877816	534	reverse
YPO_RS09255		NAD(P)H-quinone oxidoreductase	1878632	1011	reverse
YPO_RS09265	cspE	transcription antiterminator/RNA stability regulator CspE	1883772	213	forward
YPO_RS21820	dsrB	protein DsrB	1884199	192	forward
YPO_RS09280		MgtC family protein	1887433	699	forward
YPO_RS09285	mgtA	magnesium-translocating P-type ATPase	1888532	2700	forward
YPO_RS09295	flhC	flagellar transcriptional regulator FlhC	1892774	582	forward
YPO_RS09300	motA	flagellar motor stator protein MotA	1893560	888	forward
YPO_RS09310	cheA	chemotaxis protein CheA	1895744	2166	forward
YPO_RS09315	cheW	chemotaxis protein CheW	1898072	498	forward
YPO_RS09320		MFS transporter	1898861	1236	reverse
YPO_RS09325		RidA family protein	1900109	378	reverse
YPO_RS09330		sugar phosphate isomerase/epimerase	1900483	987	reverse
YPO_RS09335		transcriptional regulator	1901659	666	forward
YPO_RS09350		hypothetical protein	1910078	702	forward
YPO_RS09355		methyl-accepting chemotaxis protein	1911020	1674	forward
YPO_RS09365	cheR	protein-glutamate O-methyltransferase CheR	1914660	873	forward
YPO_RS09370		chemotaxis response regulator protein-glutamate methylesterase	1915532	1050	forward
YPO_RS09375	cheY	chemotaxis response regulator CheY	1916682	390	forward
YPO_RS09380	cheZ	protein phosphatase CheZ	1917081	645	forward
YPO_RS09385		N-acetylmuramoyl-L-alanine amidase	1918290	765	forward
YPO_RS09400		hypothetical protein	1922142	954	forward
YPO_RS09410		hypothetical protein	1925345	195	reverse
YPO_RS09415		hypothetical protein	1926118	249	forward
YPO_RS09420		patatin-like phospholipase family protein	1926759	1257	forward
YPO_RS09425		hypothetical protein	1928170	234	forward
YPO_RS22115		YnfU family zinc-binding protein	1928662	174	forward
YPO_RS22120		hypothetical protein	1930821	87	reverse
YPO_RS09440		ASCH domain-containing protein	1931146	390	forward
YPO_RS09445		YebV family protein	1931645	240	reverse
YPO_RS09450		spore coat protein U domain-containing protein	1932092	990	reverse
YPO_RS09455		fimbrial biogenesis outer membrane usher protein	1933287	2448	reverse
YPO_RS09460		molecular chaperone	1935922	753	reverse
YPO_RS09465		spore coat U domain-containing protein	1936705	558	reverse
YPO_RS09470		spore coat U domain-containing protein	1937283	531	reverse
YPO_RS09475		spore coat U domain-containing protein	1937819	555	reverse
YPO_RS09490		GAF domain-containing protein	1942951	498	forward
YPO_RS09495	proQ	RNA chaperone ProQ	1943544	714	forward
YPO_RS09500	prc	carboxy terminal-processing peptidase	1944277	2073	forward
YPO_RS09505	htpX	protease HtpX	1946823	882	forward
YPO_RS09510		type 1 fimbrial protein	1948362	543	forward
YPO_RS09515		fimbrial chaperone	1949150	687	forward
YPO_RS09520		fimbrial biogenesis outer membrane usher protein	1949918	2613	forward
YPO_RS09525		type 1 fimbrial protein	1952527	1164	forward
YPO_RS09530		molecular chaperone	1953687	804	forward
YPO_RS09535		MFS transporter	1954544	1368	reverse
YPO_RS09540	ogl	oligogalacturonate lyase	1956238	1167	forward
YPO_RS09545	kdgR	DNA-binding transcriptional regulator KdgR	1957591	792	forward
YPO_RS09550		N-acetylmuramoyl-L-alanine amidase	1958767	852	forward
YPO_RS09555		L-cystine transporter	1959833	1392	reverse
YPO_RS09560		metal-dependent hydrolase	1961428	549	reverse
YPO_RS09565		porin	1962456	711	reverse
YPO_RS09570		ABC transporter substrate-binding protein	1963464	1293	reverse
YPO_RS09575		ABC transporter ATP-binding protein	1964772	1128	reverse
YPO_RS09580		carbohydrate ABC transporter permease	1965913	921	reverse
YPO_RS09595	kduD	2-dehydro-3-deoxy-D-gluconate 5-dehydrogenase KduD	1969760	762	reverse
YPO_RS09600	kduI	5-dehydro-4-deoxy-D-glucuronate isomerase	1970613	837	reverse
YPO_RS09605		cupin domain-containing protein	1971785	351	forward
YPO_RS09640	mtfA	DgsA anti-repressor MtfA	1977237	813	reverse
YPO_RS09645		YciI family protein	1978439	285	reverse
YPO_RS09650		serine protein kinase RIO	1978960	852	reverse
YPO_RS09655		ABC transporter ATP-binding protein/permease	1979914	1719	reverse
YPO_RS09660		hypothetical protein	1982288	165	forward
YPO_RS09665		helix-turn-helix domain-containing protein	1982534	387	reverse
YPO_RS09670		DUF2766 domain-containing protein	1983476	240	forward
YPO_RS09675		membrane protein	1983806	234	reverse
YPO_RS09685		YebO family protein	1984622	276	forward
YPO_RS09690		DUF2591 family protein	1985160	300	forward
YPO_RS09695		DUF4060 family protein	1985568	246	forward
YPO_RS09700		amino acid permease	1986050	1374	forward
YPO_RS09705	pagP	lipid IV(A) palmitoyltransferase PagP	1987728	600	reverse
YPO_RS09710		DUF2627 domain-containing protein	1989329	117	forward
YPO_RS09715	cspE	transcription antiterminator/RNA stability regulator CspE	1989488	210	forward
YPO_RS09725	rlmA	23S rRNA (guanine(745)-N(1))-methyltransferase	1990938	840	forward
YPO_RS09730		hypothetical protein	1991999	279	reverse
YPO_RS09755	mntP	manganese efflux pump MntP	1999335	570	reverse
YPO_RS09760		DUF986 family protein	2000333	462	reverse
YPO_RS09765		PTS mannose transporter subunit IID	2000994	879	reverse
YPO_RS09770		PTS mannose/fructose/sorbose transporter subunit IIC	2001888	798	reverse
YPO_RS09775	manX	PTS mannose transporter subunit IIAB	2002777	975	reverse
YPO_RS09785	hpaR	homoprotocatechuate degradation operon regulator HpaR	2006018	468	reverse
YPO_RS09790		fumarylacetoacetate hydrolase family protein	2006869	633	forward
YPO_RS09795		fumarylacetoacetate hydrolase family protein	2007498	765	forward
YPO_RS09800		aldehyde dehydrogenase	2008259	1398	forward
YPO_RS09805	hpaD	3,4-dihydroxyphenylacetate 2,3-dioxygenase	2009775	858	forward
YPO_RS09815	hpaH	2-oxo-hepta-3-ene-1,7-dioic acid hydratase	2011049	804	forward
YPO_RS09820	hpaI	4-hydroxy-2-oxoheptanedioate aldolase	2011863	807	forward
YPO_RS09825	hpaX	4-hydroxyphenylacetate permease	2012695	1368	forward
YPO_RS09830	hpaB	4-hydroxyphenylacetate 3-monooxygenase, oxygenase component	2014130	1563	forward
YPO_RS09840		L-serine ammonia-lyase	2016490	1365	reverse
YPO_RS09845		CoA pyrophosphatase	2018562	600	reverse
YPO_RS09850	pabB	aminodeoxychorismate synthase component 1	2019158	1377	reverse
YPO_RS09855		YoaH family protein	2020699	258	forward
YPO_RS09860	purT	formate-dependent phosphoribosylglycinamide formyltransferase	2021082	1182	reverse
YPO_RS09865	dbpA	ATP-dependent RNA helicase DbpA	2022576	1383	forward
YPO_RS09870		YebG family protein	2024052	321	forward
YPO_RS09875	yqfB	N(4)-acetylcytidine aminohydrolase	2024412	309	forward
YPO_RS09880		protein YebF	2024812	426	forward
YPO_RS09885		S9 family peptidase	2025547	2052	forward
YPO_RS09895		DNA polymerase III subunit theta	2029330	231	reverse
YPO_RS09900	ftnA	non-heme ferritin	2029961	510	forward
YPO_RS09905	yobA	CopC domain-containing protein YobA	2030867	387	forward
YPO_RS09910	copD	copper homeostasis membrane protein CopD	2031256	885	forward
YPO_RS09915		YebY family protein	2032237	342	forward
YPO_RS09925		hypothetical protein	2033421	459	reverse
YPO_RS09930	flhB	flagellar biosynthesis protein FlhB	2034411	1161	forward
YPO_RS09935	flhA	flagellar biosynthesis protein FlhA	2035571	2079	forward
YPO_RS09940		flagellar protein FlhE	2037649	423	forward
YPO_RS09960		flagellar export chaperone FlgN	2042539	441	reverse
YPO_RS09965	flgM	flagellar biosynthesis anti-sigma factor FlgM	2042998	303	reverse
YPO_RS09970	flgA	flagellar basal body P-ring formation chaperone FlgA	2043451	699	reverse
YPO_RS09975	flgB	flagellar basal body rod protein FlgB	2044388	414	forward
YPO_RS09980	flgC	flagellar basal body rod protein FlgC	2044807	405	forward
YPO_RS09985	flgD	flagellar hook assembly protein FlgD	2045226	678	forward
YPO_RS09990	flgE	flagellar hook protein FlgE	2046105	1287	forward
YPO_RS10005	flgH	flagellar basal body L-ring protein FlgH	2048865	690	forward
YPO_RS10010		flagellar basal body P-ring protein FlgI	2049569	1110	forward
YPO_RS10015	flgJ	flagellar assembly peptidoglycan hydrolase FlgJ	2050678	945	forward
YPO_RS10020	flgK	flagellar hook-associated protein FlgK	2052493	1665	forward
YPO_RS10025	flgL	flagellar hook-associated protein FlgL	2054296	981	forward
YPO_RS10030		sugar-binding transcriptional regulator	2055305	1002	reverse
YPO_RS10035		bifunctional aldolase/short-chain dehydrogenase	2056524	2067	forward
YPO_RS10045		substrate-binding domain-containing protein	2059842	996	forward
YPO_RS10050		sugar ABC transporter ATP-binding protein	2060903	1578	forward
YPO_RS10055		ABC transporter permease	2062483	1023	forward
YPO_RS10060		sugar kinase	2063554	960	forward
YPO_RS10065		type II toxin-antitoxin system HicB family antitoxin	2064771	420	reverse
YPO_RS10070		type II toxin-antitoxin system HicA family toxin	2065235	183	reverse
YPO_RS10075	fliR	flagellar biosynthetic protein FliR	2065624	783	reverse
YPO_RS10080	fliQ	flagellar biosynthesis protein FliQ	2066409	270	reverse
YPO_RS10085	fliP	flagellar type III secretion system pore protein FliP	2066784	741	reverse
YPO_RS10090	fliO	flagellar biosynthetic protein FliO	2067605	537	reverse
YPO_RS10095	fliN	flagellar motor switch protein FliN	2068141	417	reverse
YPO_RS10100	fliM	flagellar motor switch protein FliM	2068554	1002	reverse
YPO_RS10105	fliL	flagellar basal body-associated protein FliL	2069561	471	reverse
YPO_RS10110		flagellar hook-length control protein FliK	2070298	1353	reverse
YPO_RS10115	fliJ	flagellar export protein FliJ	2071647	447	reverse
YPO_RS10130	fliG	flagellar motor switch protein FliG	2074319	993	reverse
YPO_RS10135	fliF	flagellar basal-body MS-ring/collar protein FliF	2075308	1713	reverse
YPO_RS10140	fliE	flagellar hook-basal body complex protein FliE	2077373	312	forward
YPO_RS10150		hypothetical protein	2078072	180	forward
YPO_RS10155		type II toxin-antitoxin system death-on-curing family toxin	2078262	477	forward
YPO_RS10160		DNA-3-methyladenine glycosylase	2078924	612	reverse
YPO_RS10165		chemotaxis protein	2079696	894	reverse
YPO_RS10170		hypothetical protein	2080738	1914	reverse
YPO_RS10175		AraC family transcriptional regulator	2083005	876	reverse
YPO_RS10180	fliT	flagella biosynthesis regulatory protein FliT	2084181	363	reverse
YPO_RS10185	fliS	flagellar export chaperone FliS	2084554	399	reverse
YPO_RS10190	fliD	flagellar filament capping protein FliD	2084963	1401	reverse
YPO_RS10195		FliC/FljB family flagellin	2086660	1110	forward
YPO_RS10200		RNA polymerase sigma factor FliA	2088116	723	forward
YPO_RS10205	fliZ	flagella biosynthesis regulatory protein FliZ	2089060	510	forward
YPO_RS10210		D-cysteine desulfhydrase	2089858	993	forward
YPO_RS10215	tcyJ	cystine ABC transporter substrate-binding protein	2090974	801	forward
YPO_RS10220	tcyL	cystine ABC transporter permease	2091774	663	forward
YPO_RS10225	yecC	L-cystine ABC transporter ATP-binding protein YecC	2092439	762	forward
YPO_RS10230		HTH domain-containing protein	2093492	339	reverse
YPO_RS10235		DUF6516 family protein	2093864	294	reverse
YPO_RS10240	putA	trifunctional transcriptional regulator/proline dehydrogenase/L-glutamate gamma-semialdehyde dehydrogenase	2094663	3972	reverse
YPO_RS10245		hypothetical protein	2098979	198	forward
YPO_RS10250	putP	sodium/proline symporter PutP	2099206	1485	forward
YPO_RS10255		FTR1 family protein	2101023	849	forward
YPO_RS10260		iron uptake system protein EfeO	2101901	1131	forward
YPO_RS10265	efeB	iron uptake transporter deferrochelatase/peroxidase subunit	2103042	1305	forward
YPO_RS10270	wrbA	NAD(P)H:quinone oxidoreductase	2104432	600	reverse
YPO_RS10275		N-acetylneuraminate epimerase	2105425	1179	forward
YPO_RS10280	cycA	D-serine/D-alanine/glycine transporter	2106729	1416	reverse
YPO_RS10290		Ail/Lom family outer membrane beta-barrel protein	2109268	552	forward
YPO_RS10295		hypothetical protein	2110159	255	forward
YPO_RS10300		GlpM family protein	2110441	342	reverse
YPO_RS10305		DUF2594 family protein	2110910	225	reverse
YPO_RS10315	uvrC	excinuclease ABC subunit UvrC	2112446	1833	forward
YPO_RS10320	pgsA	CDP-diacylglycerol--glycerol-3-phosphate 3-phosphatidyltransferase	2114337	549	forward
YPO_RS10340		hypothetical protein	2115468	225	reverse
YPO_RS10345		replicative DNA helicase	2116251	228	forward
YPO_RS10350		hypothetical protein	2117238	174	forward
YPO_RS10355		hypothetical protein	2117603	183	forward
YPO_RS10360	hcp	type VI secretion system tube protein Hcp	2118002	345	reverse
YPO_RS10370		hypothetical protein	2120127	141	reverse
YPO_RS10380		hypothetical protein	2121643	288	reverse
YPO_RS10385		GPW/gp25 family protein	2121947	300	reverse
YPO_RS10390		phage baseplate assembly protein V	2122243	255	reverse
YPO_RS10400		BrnA antitoxin family protein	2122886	291	forward
YPO_RS10405		toll/interleukin-1 receptor domain-containing protein	2123242	1077	forward
YPO_RS10415		hypothetical protein	2125982	570	reverse
YPO_RS10420		hypothetical protein	2126563	435	reverse
YPO_RS10430		GntR family transcriptional regulator	2127966	798	forward
YPO_RS10435		Gfo/Idh/MocA family oxidoreductase	2129431	1014	forward
YPO_RS10440		sugar ABC transporter substrate-binding protein	2130474	1269	forward
YPO_RS10445		sugar ABC transporter permease	2131809	861	forward
YPO_RS10455		ATP-binding cassette domain-containing protein	2133514	891	forward
YPO_RS10465		hypothetical protein	2134641	225	reverse
YPO_RS21825		hypothetical protein	2134881	186	reverse
YPO_RS10850	hutG	N-formylglutamate deformylase	2238725	807	reverse
YPO_RS10855	hutI	imidazolonepropionase	2239528	1221	reverse
YPO_RS10865		formimidoylglutamate deiminase	2241867	1371	forward
YPO_RS10870		HutD family protein	2243237	573	forward
YPO_RS10875		anthranilate synthase component I family protein	2243987	1605	reverse
YPO_RS21840		3-oxoacyl-ACP synthase	2247078	531	forward
YPO_RS10885		NAD(P)-dependent oxidoreductase	2247622	1017	forward
YPO_RS10895		coenzyme F390 synthetase	2249434	1287	forward
YPO_RS10905		glycosyltransferase	2251816	1155	forward
YPO_RS10910		hypothetical protein	2252967	585	forward
YPO_RS10935		SEL1-like repeat protein	2258635	2163	reverse
YPO_RS10940		DUF4034 domain-containing protein	2261375	2112	forward
YPO_RS10945		RpiB/LacA/LacB family sugar-phosphate isomerase	2263733	639	forward
YPO_RS10950		class I SAM-dependent methyltransferase	2264506	660	reverse
YPO_RS10955		SDR family oxidoreductase	2265270	681	reverse
YPO_RS10960		hypothetical protein	2266102	144	reverse
YPO_RS10965		hypothetical protein	2266291	951	reverse
YPO_RS10975		HEAT repeat domain-containing protein	2268166	906	reverse
YPO_RS10980		alpha/beta fold hydrolase	2269862	1074	reverse
YPO_RS10985		cupin domain-containing protein	2271148	471	reverse
YPO_RS10990		carboxymuconolactone decarboxylase family protein	2271673	423	reverse
YPO_RS10995		heavy metal sensor histidine kinase	2272372	1386	reverse
YPO_RS11005		alpha/beta hydrolase	2274726	1092	forward
YPO_RS11010		flavodoxin	2276008	666	forward
YPO_RS11015		DUF4405 domain-containing protein	2276688	696	forward
YPO_RS11020		DUF4087 domain-containing protein	2277592	843	reverse
YPO_RS11025		hypothetical protein	2279065	657	forward
YPO_RS11030		alpha/beta hydrolase	2279718	831	forward
YPO_RS11035		rhodanese-like domain-containing protein	2280556	399	forward
YPO_RS11045	ychF	redox-regulated ATPase YchF	2282140	1092	reverse
YPO_RS11050	pth	aminoacyl-tRNA hydrolase	2283395	591	reverse
YPO_RS11055	ychH	stress-induced protein YchH	2284347	273	forward
YPO_RS11060	prs	ribose-phosphate diphosphokinase	2284821	948	reverse
YPO_RS11065	ispE	4-(cytidine 5'-diphospho)-2-C-methyl-D-erythritol kinase	2286109	900	reverse
YPO_RS11070	lolB	lipoprotein insertase outer membrane protein LolB	2287010	624	reverse
YPO_RS11075	hemA	glutamyl-tRNA reductase	2287939	1263	forward
YPO_RS11080	prfA	peptide chain release factor 1	2289234	1083	forward
YPO_RS11085	prmC	peptide chain release factor N(5)-glutamine methyltransferase	2290316	831	forward
YPO_RS11090		SirB2 family protein	2291210	402	forward
YPO_RS11095	sirB1	invasion regulator SirB1	2291608	810	forward
YPO_RS11100	kdsA	3-deoxy-8-phosphooctulonate synthase	2292513	855	forward
YPO_RS11135		glycerophosphodiester phosphodiesterase family protein	2299154	876	reverse
YPO_RS11140		extracellular solute-binding protein	2300330	1083	reverse
YPO_RS11145		ABC transporter permease	2301432	837	reverse
YPO_RS11150		ABC transporter permease	2302265	867	reverse
YPO_RS11155		ABC transporter ATP-binding protein	2303128	738	reverse
YPO_RS11170		glycerophosphodiester phosphodiesterase	2305120	831	forward
YPO_RS11175		ROK family transcriptional regulator	2305964	1113	forward
YPO_RS11185		phosphatase	2307711	738	forward
YPO_RS11190		molecular chaperone	2308485	561	forward
YPO_RS11195		lipoprotein	2309499	564	reverse
YPO_RS11200	mdtH	multidrug efflux MFS transporter MdtH	2310457	1206	reverse
YPO_RS11205	rimJ	ribosomal protein S5-alanine N-acetyltransferase	2311956	585	forward
YPO_RS22150		Gfo/Idh/MocA family oxidoreductase	2313247	912	forward
YPO_RS11215	murJ	murein biosynthesis integral membrane protein MurJ	2314425	1536	forward
YPO_RS11220		ShlB/FhaC/HecB family hemolysin secretion/activation protein	2316440	1662	forward
YPO_RS11225		hemagglutinin repeat-containing protein	2318131	4731	forward
YPO_RS11230	argS	arginine--tRNA ligase	2323092	1731	reverse
YPO_RS11235		VOC family protein	2325445	576	forward
YPO_RS11240	cutC	copper homeostasis protein CutC	2326252	765	forward
YPO_RS11245	cmoB	tRNA 5-methoxyuridine(34)/uridine 5-oxyacetic acid(34) synthase CmoB	2327209	972	reverse
YPO_RS11250	cmoA	carboxy-S-adenosyl-L-methionine synthase CmoA	2328177	804	reverse
YPO_RS11255		MAPEG family protein	2329171	396	reverse
YPO_RS11260		DUF72 domain-containing protein	2329746	816	reverse
YPO_RS11265	aspS	aspartate--tRNA ligase	2331619	1797	forward
YPO_RS11270	nudB	dihydroneopterin triphosphate diphosphatase	2333415	444	forward
YPO_RS11275		YebC/PmpR family DNA-binding transcriptional regulator	2333916	744	forward
YPO_RS11280	ruvC	crossover junction endodeoxyribonuclease RuvC	2334868	522	forward
YPO_RS11285	ruvA	Holliday junction branch migration protein RuvA	2335672	615	forward
YPO_RS11290	ruvB	Holliday junction branch migration DNA helicase RuvB	2336448	1005	forward
YPO_RS11295	znuB	zinc ABC transporter permease subunit ZnuB	2337507	786	reverse
YPO_RS11300	znuC	zinc ABC transporter ATP-binding protein ZnuC	2338289	759	reverse
YPO_RS11305	znuA	zinc ABC transporter substrate-binding protein ZnuA	2339123	957	forward
YPO_RS11310	mepM	murein DD-endopeptidase MepM	2340100	1317	forward
YPO_RS11315	lpxM	lauroyl-Kdo(2)-lipid IV(A) myristoyltransferase	2341683	963	forward
YPO_RS11320	pyk	pyruvate kinase	2342990	1443	reverse
YPO_RS11325		MurR/RpiR family transcriptional regulator	2344762	870	reverse
YPO_RS11330	zwf	glucose-6-phosphate dehydrogenase	2345984	1485	forward
YPO_RS11335		bifunctional 4-hydroxy-2-oxoglutarate aldolase/2-dehydro-3-deoxy-phosphogluconate aldolase	2347710	642	forward
YPO_RS11340	mdtJ	multidrug/spermidine efflux SMR transporter subunit MdtJ	2349066	444	forward
YPO_RS11350		RidA family protein	2349957	345	reverse
YPO_RS11360	tsaB	tRNA (adenosine(37)-N6)-threonylcarbamoyltransferase complex dimerization subunit type 1 TsaB	2352408	699	forward
YPO_RS11365		Slp family lipoprotein	2353243	606	forward
YPO_RS11370		gluconate 5-dehydrogenase	2353849	108	reverse
YPO_RS11375	fadD	long-chain-fatty-acid--CoA ligase FadD	2354491	1689	forward
YPO_RS11380	rnd	ribonuclease D	2356339	1122	forward
YPO_RS11385	minE	cell division topological specificity factor MinE	2357697	270	reverse
YPO_RS11390	minD	septum site-determining protein MinD	2357970	813	reverse
YPO_RS11395	minC	septum site-determining protein MinC	2358807	687	reverse
YPO_RS11400		YcgL domain-containing protein	2360214	273	forward
YPO_RS22155		hypothetical protein	2360569	213	reverse
YPO_RS11405		lytic murein transglycosylase	2360783	930	forward
YPO_RS11410		fumarylacetoacetate hydrolase family protein	2361783	657	forward
YPO_RS11415		YcgN family cysteine cluster protein	2362542	447	forward
YPO_RS11420		site-specific integrase	2363015	1239	reverse
YPO_RS11685		MFS transporter	2404797	1173	reverse
YPO_RS11690		cysteine desulfurase	2405973	1200	reverse
YPO_RS11695		hypothetical protein	2407189	741	reverse
YPO_RS11700		hypothetical protein	2409021	357	forward
YPO_RS22165		YnfU family zinc-binding protein	2409489	162	reverse
YPO_RS11705	dsbB	disulfide bond formation protein DsbB	2409794	531	reverse
YPO_RS11710	nhaB	sodium/proton antiporter NhaB	2410560	1575	reverse
YPO_RS11715	fadR	fatty acid metabolism transcriptional regulator FadR	2412378	720	forward
YPO_RS11720		SpoVR family protein	2413315	1536	reverse
YPO_RS11725		D-amino acid dehydrogenase	2415315	1305	forward
YPO_RS11735		pirin family protein	2418102	870	reverse
YPO_RS11740		LysR family transcriptional regulator	2419169	906	forward
YPO_RS11745		EamA family transporter	2420109	1119	reverse
YPO_RS11750		YeaH/YhbH family protein	2421335	1275	reverse
YPO_RS11755	yeaG	protein kinase YeaG	2422759	1935	reverse
YPO_RS11760		MipA/OmpV family protein	2425137	750	forward
YPO_RS11765		D-hexose-6-phosphate mutarotase	2425959	876	reverse
YPO_RS11770	gapA	glyceraldehyde-3-phosphate dehydrogenase	2427148	996	reverse
YPO_RS11775	msrB	peptide-methionine (R)-S-oxide reductase MsrB	2428491	414	forward
YPO_RS11780		YeaC family protein	2428975	273	forward
YPO_RS11785	pncA	bifunctional nicotinamidase/pyrazinamidase	2429381	648	reverse
YPO_RS11790	ansA	asparaginase	2430043	1017	reverse
YPO_RS11795	sppA	signal peptide peptidase SppA	2431176	1851	reverse
YPO_RS11800		NAD(P)H nitroreductase	2433189	552	forward
YPO_RS11810		DNA topoisomerase III	2435073	1926	forward
YPO_RS11815		DUF1496 domain-containing protein	2436995	291	forward
YPO_RS11820		pyrimidine (deoxy)nucleoside triphosphate diphosphatase	2437298	387	reverse
YPO_RS11825	xthA	exodeoxyribonuclease III	2437782	807	reverse
YPO_RS11830		LysR family transcriptional regulator	2439398	861	forward
YPO_RS11860		YchJ family protein	2443254	465	reverse
YPO_RS11865	rssB	two-component system response regulator RssB	2445052	1017	forward
YPO_RS11870		UDP-glucose/GDP-mannose dehydrogenase family protein	2446375	1347	forward
YPO_RS11875	hns	DNA-binding transcriptional regulator H-NS	2448156	399	reverse
YPO_RS11880		thymidine kinase	2449304	591	forward
YPO_RS11895	adhE	bifunctional acetaldehyde-CoA/alcohol dehydrogenase	2452604	2676	reverse
YPO_RS11900		YchE family NAAT transporter	2456086	645	forward
YPO_RS11905	oppA	oligopeptide ABC transporter substrate-binding protein OppA	2457568	1638	forward
YPO_RS11910	oppB	oligopeptide ABC transporter permease OppB	2459292	921	forward
YPO_RS11915	oppC	oligopeptide ABC transporter permease OppC	2460228	909	forward
YPO_RS11920		ABC transporter ATP-binding protein	2461148	1002	forward
YPO_RS11925	oppF	murein tripeptide/oligopeptide ABC transporter ATP binding protein OppF	2462146	1002	forward
YPO_RS11930		hypothetical protein	2463708	216	forward
YPO_RS11935		HI1450 family dsDNA-mimic protein	2464222	324	reverse
YPO_RS11940	cls	cardiolipin synthase	2464710	1461	reverse
YPO_RS21850		gluconate 5-dehydrogenase	2466270	111	reverse
YPO_RS11945		YciY family protein	2466612	177	forward
YPO_RS11950		Ail/Lom family outer membrane beta-barrel protein	2467210	540	forward
YPO_RS11955		hypothetical protein	2467970	264	forward
YPO_RS11960		zf-TFIIB domain-containing protein	2468349	246	reverse
YPO_RS11965		YciI family protein	2468817	297	reverse
YPO_RS11970	tonB	TonB system transport protein TonB	2469414	759	forward
YPO_RS11980	yciA	acyl-CoA thioester hydrolase YciA	2471564	450	reverse
YPO_RS11985		septation protein A	2472093	543	reverse
YPO_RS11990		SulP family inorganic anion transporter	2472866	1083	forward
YPO_RS11995		STAS domain-containing protein	2473980	621	forward
YPO_RS12000		YciC family protein	2474721	771	reverse
YPO_RS12005		hypothetical protein	2475653	216	forward
YPO_RS12010	ompW	outer membrane protein OmpW	2475977	636	forward
YPO_RS12015		BON domain-containing protein	2476759	315	reverse
YPO_RS12020	trpA	tryptophan synthase subunit alpha	2477416	807	reverse
YPO_RS12025	trpB	tryptophan synthase subunit beta	2478222	1191	reverse
YPO_RS12030	trpCF	bifunctional indole-3-glycerol-phosphate synthase TrpC/phosphoribosylanthranilate isomerase TrpF	2479569	1428	reverse
YPO_RS12045		anthranilate synthase component 1	2482591	1563	reverse
YPO_RS12050	trpL	trp operon leader peptide	2484272	63	reverse
YPO_RS12055		PHP domain-containing protein	2484608	900	forward
YPO_RS12060		L-threonylcarbamoyladenylate synthase	2485524	621	forward
YPO_RS12065	rluB	23S rRNA pseudouridine(2605) synthase RluB	2486491	1035	forward
YPO_RS12070	cobO	cob(I)yrinic acid a,c-diamide adenosyltransferase	2487648	591	reverse
YPO_RS12075		YciK family oxidoreductase	2488255	762	reverse
YPO_RS12080	sohB	protease SohB	2489188	1047	forward
YPO_RS12085		YciN family protein	2490353	252	reverse
YPO_RS12090		hypothetical protein	2490697	300	forward
YPO_RS12095	topA	type I DNA topoisomerase	2491023	2616	forward
YPO_RS12100	cysB	HTH-type transcriptional regulator CysB	2494035	975	forward
YPO_RS12105		hypothetical protein	2495345	858	forward
YPO_RS12110	acnA	aconitate hydratase AcnA	2496566	2673	forward
YPO_RS12115	ribA	GTP cyclohydrolase II	2499402	591	reverse
YPO_RS12120	pgpB	phosphatidylglycerophosphatase B	2500498	762	forward
YPO_RS12125		LapA family protein	2501428	312	forward
YPO_RS12130	lapB	lipopolysaccharide assembly protein LapB	2501746	1170	forward
YPO_RS12135		hypothetical protein	2503037	300	reverse
YPO_RS12140	pyrF	orotidine-5'-phosphate decarboxylase	2503806	738	forward
YPO_RS12145	yciH	stress response translation initiation inhibitor YciH	2504543	327	forward
YPO_RS12155	araD	L-ribulose-5-phosphate 4-epimerase	2505802	696	forward
YPO_RS12160		DUF2164 domain-containing protein	2506526	249	reverse
YPO_RS12165	fsa	fructose-6-phosphate aldolase	2507108	666	forward
YPO_RS12175		carbon starvation protein A	2508188	2067	reverse
YPO_RS12180		exoribonuclease II	2510604	1935	reverse
YPO_RS12185		MFS transporter	2513187	1311	forward
YPO_RS12190		SDR family oxidoreductase	2514535	999	forward
YPO_RS12195	nth	endonuclease III	2515716	642	reverse
YPO_RS12200		electron transport complex subunit E	2516354	702	reverse
YPO_RS12205	rsxG	electron transport complex subunit RsxG	2517052	630	reverse
YPO_RS12210	rsxD	electron transport complex subunit RsxD	2517691	1095	reverse
YPO_RS12215		GyrI-like domain-containing protein	2519274	894	forward
YPO_RS12225	rsxB	electron transport complex subunit RsxB	2522184	567	reverse
YPO_RS12230	rsxA	electron transport complex subunit RsxA	2522750	582	reverse
YPO_RS12235		DUF2569 domain-containing protein	2523459	444	reverse
YPO_RS12240		ABC transporter transmembrane domain-containing protein	2524377	1785	forward
YPO_RS21855		hypothetical protein	2526214	222	forward
YPO_RS12245		biotin/lipoyl-binding protein	2526460	1002	forward
YPO_RS12250		HlyD family secretion protein	2527461	369	forward
YPO_RS12255		type I secretion system permease/ATPase	2527831	2139	forward
YPO_RS12260	araA	L-arabinose isomerase	2530159	1503	reverse
YPO_RS12270		arabinose ABC transporter substrate-binding protein	2533856	984	forward
YPO_RS12275	araG	L-arabinose ABC transporter ATP-binding protein AraG	2534937	1572	forward
YPO_RS12280	araH	L-arabinose ABC transporter permease AraH	2536526	1050	forward
YPO_RS12290		oxidoreductase	2538856	1050	forward
YPO_RS12295		bile acid:sodium symporter	2540099	1029	forward
YPO_RS12300		hypothetical protein	2541333	600	forward
YPO_RS12310	manA	mannose-6-phosphate isomerase	2543765	1176	reverse
YPO_RS12315	fumC	class II fumarate hydratase	2545224	1398	forward
YPO_RS12320	tus	DNA replication terminus site-binding protein	2546701	936	reverse
YPO_RS12440		ABC transporter permease	2566842	822	forward
YPO_RS12450		SrfA family protein	2569800	1434	forward
YPO_RS12455		virulence factor SrfB	2571238	3072	forward
YPO_RS12465		DUF1460 domain-containing protein	2577015	795	reverse
YPO_RS12470	ivbL	ilvB operon leader peptide IvbL	2578192	96	forward
YPO_RS12475	ilvB	acetolactate synthase large subunit	2578397	1668	forward
YPO_RS12480	ilvN	acetolactate synthase small subunit	2580066	303	forward
YPO_RS12485	yjjG	pyrimidine 5'-nucleotidase	2580435	675	reverse
YPO_RS12490		hypothetical protein	2581240	1386	reverse
YPO_RS12495		TerB N-terminal domain-containing protein	2582625	1011	reverse
YPO_RS12500	phoA	alkaline phosphatase	2584181	1446	reverse
YPO_RS12505	ogt	methylated-DNA--[protein]-cysteine S-methyltransferase	2585867	519	forward
YPO_RS12510		FNR family transcription factor	2586458	753	forward
YPO_RS12515	uspE	universal stress protein UspE	2587345	957	forward
YPO_RS12520	pntB	Re/Si-specific NAD(P)(+) transhydrogenase subunit beta	2588576	1395	reverse
YPO_RS12525	pntA	Re/Si-specific NAD(P)(+) transhydrogenase subunit alpha	2590043	1527	reverse
YPO_RS22180		hypothetical protein	2591690	204	reverse
YPO_RS12530	ydgH	DUF1471 family protein YdgH	2592099	954	forward
YPO_RS12535		amino acid permease	2593322	1392	forward
YPO_RS12540		hypothetical protein	2594737	417	reverse
YPO_RS12545	rstA	two-component system response regulator RstA	2595450	747	forward
YPO_RS12565		toxin TccC3	2600644	2625	forward
YPO_RS22185		hypothetical protein	2603271	357	forward
YPO_RS12570		invertase	2603731	159	reverse
YPO_RS12590		serine protease	2606834	837	forward
YPO_RS12595		helix-turn-helix domain-containing protein	2607726	324	reverse
YPO_RS12600		type II toxin-antitoxin system RelE/ParE family toxin	2608046	330	reverse
YPO_RS12610	azoR	FMN-dependent NADH-azoreductase	2613024	606	forward
YPO_RS12615		sugar-binding transcriptional regulator	2613750	957	reverse
YPO_RS12620		mannitol dehydrogenase family protein	2614916	1392	forward
YPO_RS12625		YdbL family protein	2616508	372	reverse
YPO_RS12630		YnbE family lipoprotein	2616889	195	reverse
YPO_RS12635		YdbH family protein	2617080	2697	reverse
YPO_RS12640		2-hydroxyacid dehydrogenase	2620042	993	forward
YPO_RS12645	hslJ	heat shock protein HslJ	2621104	453	forward
YPO_RS12650		DUF333 domain-containing protein	2621614	342	reverse
YPO_RS12655		MgtC/SapB family protein	2622240	660	forward
YPO_RS12660		multidrug efflux SMR transporter	2622959	333	reverse
YPO_RS12665	nifJ	pyruvate:ferredoxin (flavodoxin) oxidoreductase	2623770	3534	forward
YPO_RS12670	ttcA	tRNA 2-thiocytidine(32) synthetase TtcA	2627578	942	forward
YPO_RS12675		alpha/beta hydrolase	2628826	969	forward
YPO_RS12680		MerR family transcriptional regulator	2630106	840	forward
YPO_RS12685	zntB	zinc transporter ZntB	2631319	984	reverse
YPO_RS12690		ABC transporter substrate-binding protein	2632545	1617	reverse
YPO_RS12695	mpaA	murein tripeptide amidase MpaA	2634602	708	forward
YPO_RS12700	ycjG	L-Ala-D/L-Glu epimerase	2635351	975	reverse
YPO_RS12705	tpx	thiol peroxidase	2636488	504	forward
YPO_RS12715	tyrR	transcriptional regulator TyrR	2637849	1578	reverse
YPO_RS12720		DUF2384 domain-containing protein	2639761	447	forward
YPO_RS12725		RES family NAD+ phosphorylase	2640269	459	forward
YPO_RS12730		YcjF family protein	2640737	1062	reverse
YPO_RS12735		YcjX family protein	2641795	1398	reverse
YPO_RS12745	pspC	envelope stress response membrane protein PspC	2643500	360	reverse
YPO_RS12750	pspB	envelope stress response membrane protein PspB	2643859	228	reverse
YPO_RS12755	pspA	phage shock protein PspA	2644248	666	reverse
YPO_RS12760	pspF	phage shock protein operon transcriptional activator	2645158	1029	forward
YPO_RS12770	sapA	peptide ABC transporter substrate-binding protein SapA	2647474	1647	forward
YPO_RS12775	sapB	putrescine ABC transporter permease SapB	2649117	966	forward
YPO_RS12785	sapD	peptide ABC transporter ATP-binding protein SapD	2650959	993	forward
YPO_RS12790	sapF	peptide ABC transporter ATP-binding protein SapF	2651951	816	forward
YPO_RS12795		CMD domain-containing protein	2653156	1281	forward
YPO_RS12800	dtpA	dipeptide/tripeptide permease DtpA	2655079	1506	forward
YPO_RS12805		YIP1 family protein	2656839	591	forward
YPO_RS12810		DUF3811 domain-containing protein	2657675	264	forward
YPO_RS12830	pdxY	pyridoxal kinase PdxY	2660807	861	reverse
YPO_RS12835	tyrS	tyrosine--tRNA ligase	2661822	1275	reverse
YPO_RS12840	pdxH	pyridoxamine 5'-phosphate oxidase	2663278	654	reverse
YPO_RS12845		MliC family protein	2664022	315	reverse
YPO_RS12875	eptA	phosphoethanolamine transferase EptA	2669343	1638	forward
YPO_RS12880		TetR/AcrR family transcriptional regulator	2671203	600	forward
YPO_RS12895	gloA	lactoylglutathione lyase	2676435	408	forward
YPO_RS12900	rnt	ribonuclease T	2676954	648	forward
YPO_RS12910		Grx4 family monothiol glutaredoxin	2677910	351	reverse
YPO_RS12920	sodB	superoxide dismutase [Fe]	2679929	579	forward
YPO_RS12925		YnhF family membrane protein	2680611	90	reverse
YPO_RS12930	purR	HTH-type transcriptional repressor PurR	2681034	1026	forward
YPO_RS12935		DNA-binding transcriptional activator PunR	2682148	933	reverse
YPO_RS12940		purine nucleoside transporter PunC	2683370	1203	forward
YPO_RS12945	cfa	cyclopropane fatty acyl phospholipid synthase	2685052	1152	forward
YPO_RS12950		riboflavin synthase	2686254	657	reverse
YPO_RS12960		MATE family efflux transporter	2687159	1374	forward
YPO_RS12975	pykF	pyruvate kinase PykF	2689563	1413	forward
YPO_RS12980		major outer membrane lipoprotein	2691296	237	forward
YPO_RS13005	sufE	cysteine desulfuration protein SufE	2695898	423	reverse
YPO_RS13010	sufS	cysteine desulfurase SufS	2696409	1221	reverse
YPO_RS13015	sufD	Fe-S cluster assembly protein SufD	2697626	1326	reverse
YPO_RS13025	sufB	Fe-S cluster assembly protein SufB	2699858	1512	reverse
YPO_RS13030	sufA	Fe-S cluster assembly scaffold SufA	2701384	372	reverse
YPO_RS13035		hotdog fold thioesterase	2702350	417	reverse
YPO_RS13040		FAD-binding oxidoreductase	2702888	3057	reverse
YPO_RS13045	ydiK	AI-2E family transporter YdiK	2706565	1104	forward
YPO_RS13055	ppsA	phosphoenolpyruvate synthase	2708267	2385	reverse
YPO_RS13060		kinase/pyrophosphorylase	2710988	822	forward
YPO_RS13065		3-deoxy-7-phosphoheptulonate synthase	2711966	1047	forward
YPO_RS13075		lipoate--protein ligase A	2714696	1017	reverse
YPO_RS13080		NlpC/P60 family protein	2715837	465	reverse
YPO_RS13090	arnF	4-amino-4-deoxy-L-arabinose-phosphoundecaprenol flippase subunit ArnF	2716581	387	reverse
YPO_RS13095	arnE	4-amino-4-deoxy-L-arabinose-phosphoundecaprenol flippase subunit ArnE	2716964	345	reverse
YPO_RS13100	arnT	lipid IV(A) 4-amino-4-deoxy-L-arabinosyltransferase	2717305	1665	reverse
YPO_RS13105		4-deoxy-4-formamido-L-arabinose- phosphoundecaprenol deformylase	2718966	906	reverse
YPO_RS13110	arnA	bifunctional UDP-4-amino-4-deoxy-L-arabinose formyltransferase/UDP-glucuronic acid oxidase ArnA	2719868	2004	reverse
YPO_RS13120	arnB	UDP-4-amino-4-deoxy-L-arabinose aminotransferase	2722838	1155	reverse
YPO_RS13125	btuD	vitamin B12 ABC transporter ATP-binding protein BtuD	2724342	759	reverse
YPO_RS13130		glutathione peroxidase	2725125	555	reverse
YPO_RS13135	btuC	vitamin B12 ABC transporter permease BtuC	2725749	1008	reverse
YPO_RS13140		DUF2502 domain-containing protein	2726983	459	reverse
YPO_RS13145	ihfA	integration host factor subunit alpha	2727775	297	reverse
YPO_RS13150	pheT	phenylalanine--tRNA ligase subunit beta	2728076	2388	reverse
YPO_RS13155	pheS	phenylalanine--tRNA ligase subunit alpha	2730477	984	reverse
YPO_RS13165	rplT	50S ribosomal protein L20	2731959	357	reverse
YPO_RS13170	rpmI	50S ribosomal protein L35	2732353	198	reverse
YPO_RS13175	infC	translation initiation factor IF-3	2732647	552	reverse
YPO_RS13185		KTSC domain-containing protein	2735521	213	forward
YPO_RS13190		hypothetical protein	2736492	252	reverse
YPO_RS13195		MarC family NAAT transporter	2737062	684	forward
YPO_RS13200		transglycosylase SLT domain-containing protein	2737867	663	reverse
YPO_RS13205	yfeA	iron/manganese ABC transporter substrate-binding protein YfeA	2738741	969	forward
YPO_RS13210	yfeB	iron/manganese ABC transporter ATP-binding protein YfeB	2739706	891	forward
YPO_RS13215	yfeC	iron/manganese ABC transporter permease subunit YfeC	2740596	885	forward
YPO_RS13220	yfeD	iron/manganese ABC transporter permease subunit YfeD	2741477	894	forward
YPO_RS13225		hypothetical protein	2742438	213	forward
YPO_RS13230		fructosamine kinase family protein	2742675	876	forward
YPO_RS13235		YniB family protein	2743679	555	reverse
YPO_RS13240	hxpB	hexitol phosphatase HxpB	2744644	666	forward
YPO_RS13250	solA	N-methyl-L-tryptophan oxidase	2747129	1116	forward
YPO_RS13260		DUF2770 family protein	2749490	93	forward
YPO_RS13265		AI-2E family transporter	2749697	1059	reverse
YPO_RS13270		rhodanese-related sulfurtransferase	2750904	1068	reverse
YPO_RS13275		hypothetical protein	2752330	165	reverse
YPO_RS13280		DMT family transporter	2753022	678	reverse
YPO_RS13290		LuxR family transcriptional regulator	2754767	738	reverse
YPO_RS13295		LysR family transcriptional regulator	2755991	927	reverse
YPO_RS13305		MFS transporter	2757365	1359	forward
YPO_RS13310	fae	formaldehyde-activating enzyme	2758770	504	forward
YPO_RS13315		aldo/keto reductase	2759284	1020	forward
YPO_RS13320	cas6f	type I-F CRISPR-associated endoribonuclease Cas6/Csy4	2760381	555	reverse
YPO_RS13325	csy3	type I-F CRISPR-associated protein Csy3	2760946	1005	reverse
YPO_RS13330	csy2	type I-F CRISPR-associated protein Csy2	2761968	951	reverse
YPO_RS13335	csy1	type I-F CRISPR-associated protein Csy1	2762915	1347	reverse
YPO_RS13345	cas1f	type I-F CRISPR-associated endonuclease Cas1f	2767953	981	reverse
YPO_RS13350		mechanosensitive ion channel	2770139	1245	forward
YPO_RS13355		hypothetical protein	2771966	1275	reverse
YPO_RS13360		hypothetical protein	2773279	1116	reverse
YPO_RS13365		DUF1861 family protein	2774517	939	reverse
YPO_RS13370		glycoside hydrolase family 130 protein	2775482	1056	reverse
YPO_RS13375		carbohydrate ABC transporter permease	2776684	825	reverse
YPO_RS13380		sugar ABC transporter permease	2777509	876	reverse
YPO_RS13390		LacI family DNA-binding transcriptional regulator	2780051	1041	forward
YPO_RS13395		phosphomannomutase/phosphoglucomutase	2781108	1389	forward
YPO_RS13400	ugpC	sn-glycerol-3-phosphate ABC transporter ATP-binding protein UgpC	2782596	1080	forward
YPO_RS13415		DUF4279 domain-containing protein	2785295	405	reverse
YPO_RS22190		hypothetical protein	2785709	57	reverse
YPO_RS13425		hypothetical protein	2786211	198	reverse
YPO_RS13455		ShlB/FhaC/HecB family hemolysin secretion/activation protein	2797873	1644	reverse
YPO_RS13460		PDR/VanB family oxidoreductase	2800213	966	reverse
YPO_RS13470		BCCT family transporter	2802515	1647	reverse
YPO_RS13475		tartrate dehydrogenase	2804778	1086	reverse
YPO_RS13480		LysR substrate-binding domain-containing protein	2805945	963	forward
YPO_RS13485		LacI family transcriptional regulator	2807154	1005	forward
YPO_RS13490		sugar ABC transporter permease	2808291	993	reverse
YPO_RS13495		sugar ABC transporter ATP-binding protein	2809280	1491	reverse
YPO_RS13500		substrate-binding domain-containing protein	2810810	918	reverse
YPO_RS13530	rhtA	threonine/homoserine exporter RhtA	2817538	888	forward
YPO_RS13535		GNAT family N-acetyltransferase	2818441	498	forward
YPO_RS13540	tam	trans-aconitate 2-methyltransferase	2818961	777	forward
YPO_RS13545	dps	DNA starvation/stationary phase protection protein Dps	2819994	504	forward
YPO_RS13550		YdcF family protein	2820817	1128	forward
YPO_RS13555	glnH	glutamine ABC transporter substrate-binding protein GlnH	2822514	744	forward
YPO_RS13560	glnP	glutamine ABC transporter permease GlnP	2823292	657	forward
YPO_RS13565	glnQ	glutamine ABC transporter ATP-binding protein GlnQ	2823945	723	forward
YPO_RS13585		hypothetical protein	2828338	120	forward
YPO_RS22195		hypothetical protein	2828614	267	reverse
YPO_RS13590	rlmF	23S rRNA (adenine(1618)-N(6))-methyltransferase RlmF	2828927	966	reverse
YPO_RS13595		DUF1471 domain-containing protein	2830225	261	forward
YPO_RS13600	ybiB	DNA-binding protein YbiB	2830867	960	reverse
YPO_RS13605	menE	o-succinylbenzoate--CoA ligase	2831892	1416	reverse
YPO_RS13615	menB	1,4-dihydroxy-2-naphthoyl-CoA synthase	2834266	858	reverse
YPO_RS13620	menH	2-succinyl-6-hydroxy-2, 4-cyclohexadiene-1-carboxylate synthase	2835137	819	reverse
YPO_RS13625	menD	2-succinyl-5-enolpyruvyl-6-hydroxy-3- cyclohexene-1-carboxylic-acid synthase	2835952	1704	reverse
YPO_RS13630	menF	isochorismate synthase MenF	2837883	1368	reverse
YPO_RS13635		hypothetical protein	2839778	645	reverse
YPO_RS13640		YqjD family protein	2840977	309	reverse
YPO_RS13645	edd	phosphogluconate dehydratase	2842211	1872	reverse
YPO_RS13650		heme-degrading domain-containing protein	2844092	516	reverse
YPO_RS13655		MFS transporter	2844637	1317	reverse
YPO_RS13660		2-hydroxyacid dehydrogenase	2846499	951	reverse
YPO_RS13665		substrate-binding domain-containing protein	2847915	993	reverse
YPO_RS13670		glycoside hydrolase family 10 protein	2849376	1284	forward
YPO_RS13680		gluconokinase	2852231	537	forward
YPO_RS13690		hypothetical protein	2853650	1191	reverse
YPO_RS13695	nuoN	NADH-quinone oxidoreductase subunit NuoN	2855076	1464	reverse
YPO_RS13700	nuoM	NADH-quinone oxidoreductase subunit M	2856546	1533	reverse
YPO_RS13705	nuoL	NADH-quinone oxidoreductase subunit L	2858118	1845	reverse
YPO_RS13710	nuoK	NADH-quinone oxidoreductase subunit NuoK	2859959	303	reverse
YPO_RS13715	nuoJ	NADH-quinone oxidoreductase subunit J	2860258	546	reverse
YPO_RS13720	nuoI	NADH-quinone oxidoreductase subunit NuoI	2860816	543	reverse
YPO_RS13725	nuoH	NADH-quinone oxidoreductase subunit NuoH	2861373	978	reverse
YPO_RS13730	nuoG	NADH-quinone oxidoreductase subunit NuoG	2862347	2745	reverse
YPO_RS13735	nuoF	NADH-quinone oxidoreductase subunit NuoF	2865178	1386	reverse
YPO_RS13740	nuoE	NADH-quinone oxidoreductase subunit NuoE	2866560	480	reverse
YPO_RS13750		NADH-quinone oxidoreductase subunit B	2869063	678	reverse
YPO_RS13755		NADH-quinone oxidoreductase subunit A	2869842	501	reverse
YPO_RS13760	rovM	virulence transcriptional regulator RovM	2871020	933	reverse
YPO_RS13765		pyridoxal phosphate-dependent aminotransferase	2872808	1215	forward
YPO_RS13770	yfbR	5'-deoxynucleotidase	2874173	594	forward
YPO_RS13775		SLC13 family permease	2875109	1833	reverse
YPO_RS13780		sugar phosphatase	2877233	657	reverse
YPO_RS13785		YfbU family protein	2878054	495	reverse
YPO_RS13790		DUF412 domain-containing protein	2878856	456	reverse
YPO_RS13795	ackA	acetate kinase	2879733	1203	forward
YPO_RS13800	pta	phosphate acetyltransferase	2881118	2139	forward
YPO_RS13805		LacI family transcriptional regulator	2883522	1035	reverse
YPO_RS13810		PTS sugar transporter subunit IIA	2884923	444	forward
YPO_RS13815		PTS sugar transporter subunit IIB	2885535	255	forward
YPO_RS13830		alpha-2-macroglobulin family protein	2887988	5979	reverse
YPO_RS13835		DUF1440 domain-containing protein	2894373	549	reverse
YPO_RS13840		MurR/RpiR family transcriptional regulator	2895616	855	reverse
YPO_RS13850	iolD	3D-(3,5/4)-trihydroxycyclohexane-1,2-dione acylhydrolase (decyclizing)	2898337	1926	forward
YPO_RS13860		substrate-binding domain-containing protein	2901667	930	forward
YPO_RS13865		sugar ABC transporter ATP-binding protein	2902645	1548	forward
YPO_RS13870		ABC transporter permease	2904204	1029	forward
YPO_RS13875		Gfo/Idh/MocA family oxidoreductase	2905256	1134	forward
YPO_RS13885	iolE	myo-inosose-2 dehydratase	2908406	1059	forward
YPO_RS13890	iolB	5-deoxy-glucuronate isomerase	2909474	816	forward
YPO_RS13895		hypothetical protein	2910492	303	reverse
YPO_RS13900		ABC transporter ATP-binding protein/permease	2910859	1791	forward
YPO_RS13905		antibiotic biosynthesis monooxygenase	2912665	288	reverse
YPO_RS13910		glycogen synthase	2913395	195	forward
YPO_RS13915		hypothetical protein	2913607	183	reverse
YPO_RS13920		acyltransferase	2913971	966	reverse
YPO_RS13925		LuxR family transcriptional regulator	2915386	591	forward
YPO_RS13930		cold-shock protein	2916296	432	reverse
YPO_RS13935	cspE	transcription antiterminator/RNA stability regulator CspE	2917053	210	forward
YPO_RS13940	crcB	fluoride efflux transporter CrcB	2917685	384	reverse
YPO_RS13945	tatA	Sec-independent protein translocase subunit TatA	2918635	258	forward
YPO_RS13950	lipA	lipoyl synthase	2919073	966	reverse
YPO_RS13955	lipB	lipoyl(octanoyl) transferase LipB	2920231	702	reverse
YPO_RS13960	ybeD	DUF493 family protein YbeD	2921144	264	reverse
YPO_RS13965	dacA	D-alanyl-D-alanine carboxypeptidase DacA	2921605	1203	reverse
YPO_RS13970	rlpA	endolytic peptidoglycan transglycosylase RlpA	2923210	1083	reverse
YPO_RS13975	mrdB	peptidoglycan glycosyltransferase MrdB	2924302	1113	reverse
YPO_RS13980	mrdA	peptidoglycan DD-transpeptidase MrdA	2925599	1896	reverse
YPO_RS13985	rlmH	23S rRNA (pseudouridine(1915)-N(3))-methyltransferase RlmH	2927576	471	reverse
YPO_RS13990	rsfS	ribosome silencing factor	2928050	318	reverse
YPO_RS14000	holA	DNA polymerase III subunit delta	2929243	1035	reverse
YPO_RS14005	lptE	LPS assembly lipoprotein LptE	2930274	624	reverse
YPO_RS14010	leuS	leucine--tRNA ligase	2930912	2583	reverse
YPO_RS14015		zinc ribbon-containing protein	2933755	483	forward
YPO_RS14020		amino acid ABC transporter ATP-binding protein	2934371	726	reverse
YPO_RS14025	gltK	glutamate/aspartate ABC transporter permease GltK	2935096	675	reverse
YPO_RS14030		amino acid ABC transporter permease	2935770	741	reverse
YPO_RS14035		amino acid ABC transporter substrate-binding protein	2936684	918	reverse
YPO_RS14040	lnt	apolipoprotein N-acyltransferase	2938366	1548	reverse
YPO_RS14045	corC	CNNM family magnesium/cobalt transport protein CorC	2939921	879	reverse
YPO_RS14050	ybeY	rRNA maturation RNase YbeY	2940917	474	reverse
YPO_RS14055		PhoH family protein	2941387	1074	reverse
YPO_RS14060	miaB	tRNA (N6-isopentenyl adenosine(37)-C2)-methylthiotransferase MiaB	2942787	1425	reverse
YPO_RS14065	ubiF	3-demethoxyubiquinol 3-hydroxylase	2944453	1182	forward
YPO_RS14095	asnB	asparagine synthase B	2946947	1665	reverse
YPO_RS14100		HAD-IIA family hydrolase	2948966	753	reverse
YPO_RS14105		ROK family transcriptional regulator	2949791	1227	reverse
YPO_RS14110	nagA	N-acetylglucosamine-6-phosphate deacetylase	2951034	1146	reverse
YPO_RS14115	nagB	glucosamine-6-phosphate deaminase	2952199	801	reverse
YPO_RS14120	nagE	N-acetylglucosamine-specific PTS transporter subunit IIBC	2953399	2034	forward
YPO_RS14130	glnS	glutamine--tRNA ligase	2956357	1668	forward
YPO_RS14135		OprD family outer membrane porin	2958730	1422	forward
YPO_RS14145	fur	ferric iron uptake transcriptional regulator	2963584	447	reverse
YPO_RS14150	fldA	flavodoxin FldA	2964397	528	reverse
YPO_RS22210		hypothetical protein	2964997	222	reverse
YPO_RS14155	ybfE	LexA regulated protein	2965341	288	reverse
YPO_RS14160	ybfF	esterase	2965960	768	reverse
YPO_RS14165		hypothetical protein	2967438	252	forward
YPO_RS14170		hypothetical protein	2967852	186	reverse
YPO_RS14195		polysaccharide deacetylase family protein	2970821	735	forward
YPO_RS14200	proX	glycine betaine/L-proline ABC transporter substrate-binding protein ProX	2971785	1005	reverse
YPO_RS14210	proV	glycine betaine/L-proline ABC transporter ATP-binding protein ProV	2973996	1200	reverse
YPO_RS14215	nrdF	class 1b ribonucleoside-diphosphate reductase subunit beta	2975871	972	reverse
YPO_RS14220	nrdE	class 1b ribonucleoside-diphosphate reductase subunit alpha	2976949	2151	reverse
YPO_RS14230		redoxin NrdH	2979499	237	reverse
YPO_RS14235	asr	acid resistance repetitive basic protein Asr	2980256	366	forward
YPO_RS14245		DUF1198 domain-containing protein	2981532	450	reverse
YPO_RS14260	cspA	RNA chaperone/antiterminator CspA	2984315	213	forward
YPO_RS14265		ABC transporter substrate-binding protein	2985404	1578	forward
YPO_RS14270		ABC transporter permease	2986981	969	forward
YPO_RS14275		ABC transporter permease	2987946	807	forward
YPO_RS14280		ATP-binding cassette domain-containing protein	2988752	807	forward
YPO_RS14290		urease subunit gamma	2991415	303	forward
YPO_RS14295		urease subunit beta	2991770	435	forward
YPO_RS14300		urease subunit alpha	2992294	1719	forward
YPO_RS14305	ureE	urease accessory protein UreE	2994308	696	forward
YPO_RS14310		urease accessory protein UreF	2995025	687	forward
YPO_RS14315	ureG	urease accessory protein UreG	2995838	663	forward
YPO_RS14320		urease accessory protein UreD	2996497	834	forward
YPO_RS14325	yut	urea transporter	2997655	993	forward
YPO_RS14330		HoxN/HupN/NixA family nickel/cobalt transporter	2998796	1059	forward
YPO_RS14335	hdeB	acid-activated periplasmic chaperone HdeB	3000023	330	reverse
YPO_RS14340	kch	voltage-gated potassium channel protein	3000970	1176	forward
YPO_RS14345	crcB	fluoride efflux transporter CrcB	3002243	405	reverse
YPO_RS14350	crcB	fluoride efflux transporter CrcB	3002663	381	reverse
YPO_RS14355		hypothetical protein	3003132	180	reverse
YPO_RS14360		PTS sugar transporter subunit IIB	3004084	318	forward
YPO_RS14365	chbC	PTS N,N'-diacetylchitobiose transporter subunit IIC	3004412	1362	forward
YPO_RS14370	chbA	PTS N,N'-diacetylchitobiose transporter subunit IIA	3005940	348	forward
YPO_RS14375	chbR	transcriptional regulator ChbR	3006336	831	forward
YPO_RS14380	chbG	chitin disaccharide deacetylase	3007218	762	forward
YPO_RS14385		hypothetical protein	3008274	369	reverse
YPO_RS14390	seqA	replication initiation negative regulator SeqA	3009137	528	forward
YPO_RS14395	pgm	phosphoglucomutase (alpha-D-glucose-1,6-bisphosphate-dependent)	3009737	1644	forward
YPO_RS14400		hypothetical protein	3011754	243	forward
YPO_RS14405		EamA family transporter	3012124	429	reverse
YPO_RS14410	kdpE	two-component system response regulator KdpE	3012647	684	reverse
YPO_RS14415	kdpD	two-component system sensor histidine kinase KdpD	3013569	2727	reverse
YPO_RS14420	kdpC	potassium-transporting ATPase subunit KdpC	3016305	603	reverse
YPO_RS14425	kdpB	potassium-transporting ATPase subunit KdpB	3017119	2067	reverse
YPO_RS14430	kdpA	potassium-transporting ATPase subunit KdpA	3019279	1689	reverse
YPO_RS14435		K(+)-transporting ATPase subunit F	3020968	90	reverse
YPO_RS14440		hypothetical protein	3021054	243	reverse
YPO_RS14445		YbfA family protein	3021462	207	forward
YPO_RS14450		YbgA family protein	3022007	483	forward
YPO_RS14455	phrB	deoxyribodipyrimidine photo-lyase	3022619	1464	forward
YPO_RS14465		type 2 GTP cyclohydrolase I	3025236	744	forward
YPO_RS14470		hypothetical protein	3026064	156	reverse
YPO_RS14480		biotin-dependent carboxyltransferase family protein	3027248	951	forward
YPO_RS14485	pxpA	5-oxoprolinase subunit PxpA	3028195	738	forward
YPO_RS14490		DUF969 domain-containing protein	3029017	732	forward
YPO_RS14495		DUF979 domain-containing protein	3029745	1020	forward
YPO_RS14500	pcp	pyroglutamyl-peptidase I	3030774	648	forward
YPO_RS14505	ung	uracil-DNA glycosylase	3031512	687	reverse
YPO_RS14510	grcA	autonomous glycyl radical cofactor GrcA	3032551	384	forward
YPO_RS14515		DUF2974 domain-containing protein	3033113	963	forward
YPO_RS14520		ankyrin repeat domain-containing protein	3034153	657	forward
YPO_RS14525	srmB	ATP-dependent RNA helicase SrmB	3034940	1326	reverse
YPO_RS14530		tRNA1(Val) (adenine(37)-N6)-methyltransferase	3036517	747	forward
YPO_RS14535	nadB	L-aspartate oxidase	3037546	1602	reverse
YPO_RS14540	rpoE	RNA polymerase sigma factor RpoE	3039371	576	forward
YPO_RS14545	rseA	anti-sigma-E factor RseA	3039972	657	forward
YPO_RS14550	rseB	sigma-E factor regulatory protein RseB	3040628	957	forward
YPO_RS14555	rseC	SoxR-reducing system protein RseC	3041581	456	forward
YPO_RS14560		hypothetical protein	3042057	855	reverse
YPO_RS14565	lepA	translation elongation factor 4	3043411	1800	forward
[truncated: 1,141 more rows]
