# Supplementary material for: Genetic Diversity and Spatial Distribution of Yersinia pestis by Core Genome-Based Multilocus Sequence Typing Analysis
Source: Microorganisms. 2026 Apr 16;14(4):898. doi: 10.3390/microorganisms14040898 (PMC13118440; doi:10.3390/microorganisms14040898)
Supplement: Supplementary file 1 [file microorganisms-14-00898-s001.zip › Supplementary_Table_S2_final.xlsx]

## Sheet: Yp_cgMLST_pub
Table S2. Information on Y. pestis genomes included in the analysis. All listed genomes are available in public databases.
Sample ID	Nucleotide Accession(s)	Biovar	ST	Collection Date	Country of Isolation
2	SRS116671	2.ANT2	79	2004	China
27	NZ_JABTYQ010000000	2.MED	79	1924	Russia
94	NZ_CP084339.1, NZ_CP084340.1, NZ_CP084341.1, NZ_CP084342.1	3.ANT	79	2019	China
113	GCF_000475115.2	1.ORI3	79	1994	India
626	GCF_016102775.1	2.MED	79	1945	Kazakhstan
790	NZ_CP006806.1, NZ_CP006807.1, NZ_CP006808.1	0.ANT3	79	not provided	Kyrgyzstan
835	GCF_003085935.1	0.PE2	79	1958	Armenia
1045	NZ_CP006794.1, NZ_CP006795.1, NZ_CP006796.1, NZ_CP006797.1	2.MED	79	not provided	Azerbaijan
1412	NZ_CP006783.1, NZ_CP006780.1, NZ_CP006779.1	0.PE2	79	not provided	Georgia
1413	NZ_CP006762.1, NZ_CP006761.1, NZ_CP006760.1	0.PE2	79	not provided	Georgia
1522	NZ_CP006758.1, NZ_CP006757.1, NZ_CP006756.1	0.PE2	79	not provided	Armenia
2504	SRR069099	2.MED1	79	2005	China
2506	SRR069100	2.MED1	79	2005	China
2944	NZ_CP006792.1, NZ_CP006791.1, NZ_CP006790.1, NZ_CP006793.1	2.MED	79	not provided	Russia
3067	NZ_CP006754.1, NZ_CP006753.1, NZ_CP006752.1	0.PE2	79	not provided	Georgia
3544	GCF_003074395.1	0.PE2	79	1979	Armenia
3770	NZ_CP006751.1, NZ_CP006750.1, NZ_CP006749.1	0.PE2	79	not provided	Georgia
7338	SRR069122	2.MED2	79	1973	China
8787	NZ_CP006748.1, NZ_CP006747.1, NZ_CP006746.1	0.PE2	79	not provided	Georgia
34008	GCF_000323305.1	2.ANT1	79	1968	China
34202	SRR069105	2.ANT1	79	1990	China
91001	NC_005810.1, NC_005814.1, NC_005813.1, NC_005815.1, NC_005816.1	0.PE4m	79	not provided	China
620024	SRR069117	0.PE7	79	1962	China
710317	SRR069121	1.IN2	79	1971	China
780441	SRR069126	1.IN1	79	not provided	China
970754	GCF_000323685.1	1.IN2	79	1997	China
102/06	SRR8177672	1.ORI3	79	2006	Madagascar
125B	NZ_CP015119.1	1.ORI2	79	not provided	India
14D	NZ_CP063303.2	2.MED1	79	1970	Russia
155/13	SRR8177654	1.ORI3	79	2013	Madagascar
174/11	SRX4997781	1.ORI3	79	2011	Madagascar
178/12	SRR8177674	1.ORI3	79	2012	Madagascar
18/17	SRR8177694	1.ORI3	79	2017	Madagascar
19/17	SRR8177693	1.ORI3	79	2017	Madagascar
20/17	SRR8177696	1.ORI3	79	2017	Madagascar
207/11	SRX4997792	1.ORI3	79	2011	Madagascar
21/17	SRR8177695	1.ORI3	79	2017	Madagascar
22/17	SRR8177692	1.ORI3	79	2017	Madagascar
24/17	SRR8177690	1.ORI3	79	2017	Madagascar
25/16	SRR8177652	1.ORI3	79	2016	Madagascar
25/17	SRR8177689	1.ORI3	79	2017	Madagascar
26/17	SRR8177688	1.ORI3	79	2017	Madagascar
27/17	SRR8177687	1.ORI3	79	2017	Madagascar
29/17	SRR8177685	1.ORI3	79	2017	Madagascar
30/17	SRR8177684	1.ORI3	79	2017	Madagascar
31/17	SRR8177683	1.ORI3	79	2017	Madagascar
32/17	SRR8177682	1.ORI3	79	2017	Madagascar
33/17	SRR8177681	1.ORI3	79	2017	Madagascar
34/17	SRX4997785	1.ORI3	79	2017	Madagascar
35/15	SRX4997796	1.ORI3	79	2015	Madagascar
35/17	SRX4997784	1.ORI3	79	2017	Madagascar
36/17	SRX4997787	1.ORI3	79	2017	Madagascar
37/17	SRX4997786	1.ORI3	79	2017	Madagascar
38/17	SRR8177663	1.ORI3	79	2017	Madagascar
39/17	SRR8177664	1.ORI3	79	2017	Madagascar
40/17	SRR8177661	1.ORI3	79	2017	Madagascar
41/17	SRR8177662	1.ORI3	79	2017	Madagascar
43/17	SRX4997783	1.ORI3	79	2017	Madagascar
44/17	SRX4997782	1.ORI3	79	2017	Madagascar
45/17	SRR8177680	1.ORI3	79	2017	Madagascar
46/17	SRR8177679	1.ORI3	79	2017	Madagascar
47/17	SRR8177659	1.ORI3	79	2017	Madagascar
48/17	SRR8177653	1.ORI3	79	2017	Madagascar
49/17	SRR8177676	1.ORI3	79	2017	Madagascar
50/17	SRR8177675	1.ORI3	79	2017	Madagascar
55/17	SRR8177678	1.ORI3	79	2017	Madagascar
64_122	GCF_021230015.1	1.ORI2	79	1964	Vietnam
67/05	SRR8177673	1.ORI3	79	2006	Madagascar
74/98	SRR8177677	1.ORI3	79	1998	Madagascar
79/15	SRR8177651	1.ORI3	79	2015	Madagascar
82_Yp1_IM	NZ_CM126311.1	2.MED	79	2019	Madagascar
89/14	SRR8177655	1.ORI3	79	2014	Madagascar
A1122_1	NZ_CP009840.1, NZ_CP009841.1, NZ_CP009839.1	1.ORI1	79	1939	USA
A1122_2	NC_017168.1, NC_017169.1, NC_017170.1	1.ORI1	79	not provided	USA
A1973001	SRR069109	2.MED2	79	1973	China
Angola_1	NZ_CP009935.1, NZ_CP009937.1, NZ_CP009934.1, NZ_CP009936.1	0.PE3	79	not provided	Africa (unconfirmed)
Angola_2	NC_010159.1, NC_010157.1, NC_010158.1	0.PE3	79	not provided	Africa (unconfirmed)
Angola_LOU	GCF_041902635.1	0.PE3	79	not provided	Africa (unconfirmed)
Antiqua_1	NC_008150.1, NC_008122.1, NC_008120.1, NC_008121.1	1.ANT1	79	1965	Republic of the Congo
Antiqua_2	NZ_CP009906.1, NZ_CP009905.1, NZ_CP009904.1, NZ_CP009903.1	1.ANT1	79	1965	Republic of the Congo
C1975003	SRR069153	1.IN2	79	1975	China
C1976001	SRR069119	3.ANT1	79	1976	China
C-781	NZ_CP064117.1	2.MED1	79	2001	Russia
C-783	NZ_CP064118.1	2.MED3	79	2001	Russia
C-792	NZ_CP064119.2	2.MED	79	2003	Russia
C-830	NZ_CP064127.1	0.PE2	79	2012	Russia
CA88-4125	GCF_000181455.2	1.ORI1	79	not provided	USA
Cadman	NZ_CP016273.1, NZ_CP016274.1, NZ_CP016275.1, NZ_CP016276.1	1.ORI1	79	1965	USA
CMCC02041	SRR069134	1.IN2	79	1965	China
CMCC104003	SRR069139	2.ANT3	79	1989	Mongolia
CMCC11001	SRR069142	1.IN1	79	1954	China
CMCC114001	SRR069144	1.ORI1	79	1967	China
CMCC12003	SRR069145	2.MED3	79	1961	China
CMCC347001	SRR069159	2.ANT2	79	1996	China
CMCC348002	SRR069160	2.ANT2	79	1998	China
CMCC64001	SRR069170	2.ANT3	79	1957	Mongolia
CMCC71001	SRR069173	3.ANT1	79	1961	China
CMCC84033	SRR069178	1.IN3	79	1979	China
CMCC84038	SRR069180	1.IN3	79	1982	China
CMCC84046	SRR069181	1.IN3	79	1984	China
CMCC87001	SRR069182	1.ORI2	79	1982	China
CMCC90027	SRR069183	2.MED3	79	1970	Mongolia
CMCC92010	SRR069186	2.ANT3	79	1971	Mongolia
CMCC93014	SRR069187	0.PE4m	79	1970	Mongolia
CMCCK100001	SRR069193	1.ORI2	79	1991	China
CO92_1	NC_003143.1, NC_003131.1, NC_003134.1, NC_003132.1	1.ORI1	79	1991	USA
CO92_2	NZ_CP009973.1, NZ_CP009972.1, NZ_CP009971.1	1.ORI1	79	1992	USA
D106004	NC_017154.1, NC_017153.1, NC_017155.1, NC_017156.1	1.ORI3	79	2006	China
D182038	CP001589.1, CP001590.1, CP001591.1, CP001592.1	1.IN3	79	1982	China
D1964001	SRR069118	1.IN2	79	1964	China
D1964002	SRR069148	1.IN2	79	1964	China
Dodson	NZ_CP009844.1, NZ_CP009842.1, NZ_CP009843.1	1.ORI1	79	1967	USA
El Dorado	NZ_CP009785.1, NZ_CP009783.1, NZ_CP009784.1, NZ_CP009782.1	1.ORI1	79	2002	USA
EV NIIEG_1941	NZ_CP065918.1	1.ORI3	79	1941	Mongolia
EV76_Yp15_MiSeq600	SAMN55867691	1.ORI3	79	not provided	not provided
EV76_Yp15_MiSeq600_pol	SAMN55867691	1.ORI3	79	not provided	not provided
EV76_Yp15_NextSeq2000_pol	SAMN55867693	1.ORI3	79	not provided	not provided
EV76_Yp15_NextSeq600	SAMN55867692	1.ORI3	79	not provided	not provided
EV76_Yp15_NextSeq600_pol	SAMN55867692	1.ORI3	79	not provided	not provided
EV76_Yp15_S35_NextSeq2000	SAMN55867693	1.ORI3	79	not provided	not provided
EV76_Yp16_MiSeq600	SAMN55867694	1.ORI3	79	not provided	not provided
EV76_Yp16_MiSeq600_pol	SAMN55867694	1.ORI3	79	not provided	not provided
EV76_Yp16_NextSeq2000_pol	SAMN55867696	1.ORI3	79	not provided	not provided
EV76_Yp16_NextSeq600	SAMN55867695	1.ORI3	79	not provided	not provided
EV76_Yp16_NextSeq600_pol	SAMN55867695	1.ORI3	79	not provided	not provided
EV76_Yp16_S36_NextSeq2000	SAMN55867696	1.ORI3	79	not provided	not provided
EV76_Yp17_MiSeq600	SAMN55867697	1.ORI3	79	not provided	not provided
EV76_Yp17_MiSeq600_pol	SAMN55867697	1.ORI3	79	not provided	not provided
EV76_Yp17_NextSeq2000_pol	SAMN55867699	1.ORI3	79	not provided	not provided
EV76_Yp17_NextSeq600	SAMN55867698	1.ORI3	79	not provided	not provided
EV76_Yp17_NextSeq600_pol	SAMN55867698	1.ORI3	79	not provided	not provided
EV76_Yp17_S37_NextSeq2000	SAMN55867699	1.ORI3	79	not provided	not provided
EV76-CN_1	CP096666.1, CP096667.1, CP096668.1, CP096669.1	1.ORI3	79	2020	China
EV76-CN_2	GCF_000324805.2	1.ORI3	79	not provided	not provided
EV76D	LGRJ01	1.ORI1	79	not provided	not provided
F1946001	GCF_000324825.1	1.ORI1	79	1946	China
FDAARGOS_601	GCF_003798225.1	1.ANT1	79	1954	Republic of the Congo
FDAARGOS_602	GCF_003798345.1	0.PE4a	79	1984	USSR
FDAARGOS_603	GCF_003798205.1	2.ANT3	79	not provided	Japan
G8786	SRR069198	0.PE2	79	not provided	Georgia
Harbin35a	NC_017265.1, NC_017263.1, NC_017266.1, NC_017264.1	2.ANT3	79	not provided	China
Harbin35b	NZ_CP009704.1, NZ_CP009702.1, NZ_CP009703.1, NZ_CP009701.1	2.ANT3	79	1940	China
I1252	NZ_CP064126.1	2.ANT3	79	1966	Russia
I1969003	SRR069152	2.MED3	79	1969	China
INS_Peru	GCF_000311885.1	1.ORI2	79	2010	Peru
IP275	GCF_000168235.2	1.ORI3	79	1995	Madagascar
Java9	NZ_CP009996.1, NZ_CP009995.1, NZ_CP009994.1, NZ_CP009993.1, NZ_CP009992.1	1.ORI1	79	not provided	Indonesia
K21985002	SRR069165	1.IN1	79	1985	China
KIM10+	NC_004088.1, NC_004838.1	2.MED1	79	not provided	not provided
KIM10v	LFXP00000000.1	2.MED2	79	not provided	Iran
Kim5	GCF_000970105.1	2.MED2	79	2007	USA
KIM5_LOU	NZ_CP009836.1, NZ_CP009835.1, NZ_CP009834.1, NZ_CP009833.1	2.MED1	79	2007	USA
KIM6dC_skesa	SRR1910312	2.MED2	79	not provided	not provided
KIM6dC_spades	SRR1910312	2.MED2	79	not provided	not provided
KIMD27_skesa	SRR9495457	2.MED2	79	not provided	not provided
KM567	GCF_015337445.1	2.MED1	79	1972	Russia
M1482	GCF_015337645.1	2.MED	79	1989	Russia
M1770	GCF_015337825.2	3.ORI2	79	2002	Kazakhstan
M1974	NZ_CP064124.1	0.PE4a	79	2012	Russia
M2029	GCF_015337825.2	3.ANT	79	2018	Russia
M2085	GCF_015338045.2	3.ANT	79	2015	Russia
MG05_1020	GCF_000169635.1	1.ORI3	79	not provided	Madagascar
MGJZ11	SRR069200	3.ANT2	79	2000	Mongolia
MGJZ12	SRR069201	4.ANT1	79	2002	Mongolia
MGJZ3	SRR069202	3.ANT2	79	1980	Mongolia
MGJZ7	SRR069204	3.ANT2	79	not provided	Mongolia
MNG2197	SAMN53037830	0.PE4a	79	1990	Mongolia
MNG2459	SAMN52967502	4.ANT1	79	1992	Mongolia
MNG2855	SAMN53037837	3.ANT2	79	2000	Mongolia
MNG2857	SAMN53037838	3.ANT2	79	2000	Mongolia
MNG2860	SAMN53037840	3.ANT2	79	2000	Mongolia
MNG2876	SAMN53037841	3.ANT2	79	2000	Mongolia
MNG2882	SAMN53037843	3.ANT2	79	2000	Mongolia
MNG2883	SAMN53037844	3.ANT2	79	2000	Mongolia
MNG2887	SAMN53037848	3.ANT2	79	2000	Mongolia
MNG2902	SAMN53037851	3.ANT2	79	2000	Mongolia
MNG2925	SAMN53037857	3.ANT2	79	2000	Mongolia
MNG2927	SAMN53037858	3.ANT2	79	2000	Mongolia
MNG2969	SAMN53037862	3.ANT2	79	2001	Mongolia
MNG2970	SAMN53037863	3.ANT2	79	2001	Mongolia
MNG2993	SAMN53037865	3.ANT2	79	2001	Mongolia
MNG3	SAMN53037818	3.ANT.2	79	1960	Mongolia
MNG3020	SAMN53037869	2.ANT3	79	2002	Mongolia
MNG52	SAMN53037819	3.ANT.2	79	1968	Mongolia
MNG60	SAMN53037820	3.ANT2	79	1969	Mongolia
MNG649	SAMN53037832	4.ANT1	79	1980	Mongolia
MNGn2547	SAMN52967506	4.ANT1	79	1993	Mongolia
Nepal516	NC_008149.1, NC_008118.1, NC_008119.1	2.ANT1	79	1967	Nepal
Nicholisk41	NZ_CP009991.1, NZ_CP009989.1, NZ_CP009990.1, NZ_CP009988.1	2.ANT3	79	2008	China
P_13242	GCF_021230055.1	1.ORI2	79	1987	Vietnam
P_14709	GCF_013421535.1	1.ORI2	79	1988	Vietnam
PBM19	NZ_CP009492.1, NZ_CP009491.1, NZ_CP009490.1, NZ_CP009489.1	1.ORI2	79	not provided	not provided
Pestoides_A	GCF_000182545.1	0.PE4a	79	not provided	not provided
Pestoides_A_LOU	GCF_041902725.1	0.PE4a	79	not provided	not provided
Pestoides_B	GCF_000834925.1	0.PE4a	79	not provided	USSR
Pestoides_B_LOU	GCF_041902595.1	0.PE4a	79	not provided	not provided
Pestoides_D_LOU	GCF_041902575.1	0.PE4a	79	not provided	not provided
Pestoides_E_LOU	GCF_041902665.1	0.PE2	79	not provided	not provided
Pestoides_F	GCF_000834315.1	0.PE2	79	not provided	USSR
Pestoides_F_1	GCF_000016445.1	0.PE2	79	not provided	USSR
Pestoides_F_LOU	GCF_041902625.1	0.PE2	79	not provided	not provided
Pestoides_G	GCF_000834985.1	0.PE2	79	not provided	USSR
PY_65	GCF_000268965.1	1.ORI2	79	2010	Peru
RDC09_MiSeq600	SAMN55867701	1.ANT1	79	not provided	Republic of the Congo
RDC09_NextSeq2000	SAMN55867700	1.ANT1	79	not provided	Republic of the Congo
SCPM-O-B-5935_I1996	NZ_CP045154.1, NZ_CP045156.1, NZ_CP045155.1, NZ_CP045157.1	2.ANT3.a	79	1970	Russia
SCPM-O-B-5942_I2638	NZ_CP045258.1, NZ_CP045260.1, NZ_CP045259.1, NZ_CP045262.1, NZ_CP045261.1	4.ANT	79	1977	Russia
SCPM-O-B-6291_C25	NZ_CP045163.1, NZ_CP045164.1, NZ_CP045165.1	2.MED	79	153	Russia
SCPM-O-B-6530	NZ_CP045158.1, NZ_CP045160.1, NZ_CP045162.1, NZ_CP045159.1, NZ_CP045161.1	2.MED3	79	2000	not provided
SCPM-O-B-6899_231	NZ_CP045145.1, NZ_CP045147.1, NZ_CP045146.1, NZ_CP045148.1	0.ANT3.a	79	1947	Kyrgyzstan
SCPM-O-DNA-08	GCF_002188725.1	0.PE4a	79	2007	not provided
SCPM-O-DNA18_I3113	NZ_CP045149.1, NZ_CP045151.1, NZ_CP045150.1, NZ_CP045153.1, NZ_CP045152.1	3.ANT.a	79	1984	Russia
SHAN11	GCA_000325325	2.MED3	79	2006	China
Shasta	NZ_CP009723.1, NZ_CP009721.1, NZ_CP009722.1, NZ_CP009724.1	1.ORI1	79	1954	USA
UC91309	GCF_002529545.1	2.MED1	79	1941	not provided
UC91309_skesa	SRR6121994	2.MED1	79	1941	not provided
UC91309_spades	SRR6121994	2.MED1	79	1941	not provided
UG05-0454	GCF_000169615.1	1.ANT1	79	not provided	Uganda
YN2179	SRS116779	1.ORI2	79	not provided	Myanmar
YN472	SRS116782	1.IN3	79	1957	China
YN663	SRR069215	1.ORI2	79	1982	China
Z176003	NC_014029.1, NC_014017.1, NC_014022.1, NC_014027.1	1.IN2	79	1976	China
